# Supplementary material for: Evaluating Retrieval-Augmented Generation-Large Language Models for Infective Endocarditis Prophylaxis: Clinical Accuracy and Efficiency
Source: Int Dent J. 2025 Dec 25;76(1):109344. doi: 10.1016/j.identj.2025.109344 (PMC12828207; doi:10.1016/j.identj.2025.109344)
Supplement: Supplementary file 2 [file mmc2.xlsx]

## Sheet: Suppmentary Table S2
Supplementary Table S2 .
Questions and responses obtained from LLMs.

## Sheet: NoPrompt_claude-3-5-sonnet-2024
model	run_number	question_number	known_answer	elapsed_time	llm_answer	llm_answer_parsing	elapsed_time_1	elapsed_time_2	elapsed_time_3	elapsed_time_4	elapsed_time_5	check_1	check_2	check_3	check_4	check_5	check_q1	check_q2	check_q3	check_q4	check_q5	check_q6	check_q7	check_q8	check_q9	check_q10	check_q11	check_q12	check_q13	check_q14	check_q15	check_q16	check_q17	check_q18	check_q19	check_q20	check_q21	check_q22	check_q23	check_q24	check_q25	check_q26	check_q27	check_q28
claude-3-5-sonnet-20240620	1	1	TRUE	4.18445	Based on the context provided, this statement appears to be false. The passage mentions that in 2007, the American Heart Association (AHA) significantly scaled back the conditions for which antibiotic prophylaxis was recommended for preventing viridans group streptococcal (VGS) infective endocarditis (IE). Specifically, it states: "The 2007 guidelines significantly scaled back the underlying cond…	FALSE	4.18445	0	0	0	0	NOTSAME	0	0	0	0	NOTSAME	0	0	0	0	0	0	0	0	0	0	0	0	0	0	0	0	0	0	0	0	0	0	0	0	0	0	0
claude-3-5-sonnet-20240620	2	1	TRUE	4.47259	Based on the context provided, this statement appears to be false. The passage mentions that in 2007, the American Heart Association significantly scaled back the conditions for which antibiotic prophylaxis was recommended for preventing viridans group streptococcal (VGS) infective endocarditis (IE). Specifically, it states: "The 2007 guidelines significantly scaled back the underlying conditions…	FALSE	0	4.47259	0	0	0	0	NOTSAME	0	0	0	NOTSAME	0	0	0	0	0	0	0	0	0	0	0	0	0	0	0	0	0	0	0	0	0	0	0	0	0	0	0
claude-3-5-sonnet-20240620	3	1	TRUE	4.31326	Based on the context provided, this statement appears to be false. The passage mentions that in 2007, the American Heart Association (AHA) significantly scaled back the conditions for which antibiotic prophylaxis was recommended for preventing viridans group streptococcal (VGS) infective endocarditis (IE). Specifically, it states: "The 2007 guidelines significantly scaled back the underlying cond…	FALSE	0	0	4.31326	0	0	0	0	NOTSAME	0	0	NOTSAME	0	0	0	0	0	0	0	0	0	0	0	0	0	0	0	0	0	0	0	0	0	0	0	0	0	0	0
claude-3-5-sonnet-20240620	4	1	TRUE	4.67579	Based on the context provided, this statement appears to be false. The passage mentions that in 2007, the American Heart Association significantly scaled back the conditions for which antibiotic prophylaxis was recommended for preventing viridans group streptococcal (VGS) infective endocarditis. Specifically, it states: "The 2007 guidelines significantly scaled back the underlying conditions for …	FALSE	0	0	0	4.67579	0	0	0	0	NOTSAME	0	NOTSAME	0	0	0	0	0	0	0	0	0	0	0	0	0	0	0	0	0	0	0	0	0	0	0	0	0	0	0
claude-3-5-sonnet-20240620	5	1	TRUE	4.51532	Based on the context provided, this statement appears to be false. The passage mentions that in 2007, the American Heart Association significantly scaled back the conditions for which antibiotic prophylaxis was recommended for preventing viridans group streptococcal (VGS) infective endocarditis (IE). Specifically, it states: "The 2007 guidelines significantly scaled back the underlying conditions…	FALSE	0	0	0	0	4.51532	0	0	0	0	NOTSAME	NOTSAME	0	0	0	0	0	0	0	0	0	0	0	0	0	0	0	0	0	0	0	0	0	0	0	0	0	0	0
claude-3-5-sonnet-20240620	1	2	FALSE	5.13138	Based on the context provided, this statement appears to be false. The passage mentions that in 2007, the American Heart Association significantly scaled back the conditions for which antibiotic prophylaxis was recommended for preventing viridans group streptococcal (VGS) infective endocarditis. It states that only 4 categories thought to confer the highest risk of adverse outcome were left as re…	FALSE	5.13138	0	0	0	0	SAME	0	0	0	0	0	SAME	0	0	0	0	0	0	0	0	0	0	0	0	0	0	0	0	0	0	0	0	0	0	0	0	0	0
claude-3-5-sonnet-20240620	2	2	FALSE	4.81817	Based on the context provided, this statement appears to be false. The passage mentions that in 2007, the American Heart Association significantly scaled back the conditions for which antibiotic prophylaxis was recommended for preventing viridans group streptococcal (VGS) infective endocarditis. It states that only 4 categories thought to confer the highest risk of adverse outcome were left as re…	FALSE	0	4.81817	0	0	0	0	SAME	0	0	0	0	SAME	0	0	0	0	0	0	0	0	0	0	0	0	0	0	0	0	0	0	0	0	0	0	0	0	0	0
claude-3-5-sonnet-20240620	3	2	FALSE	5.25548	Based on the context provided, this statement appears to be false. The passage mentions that in 2007, the American Heart Association significantly scaled back the conditions for which antibiotic prophylaxis was recommended for preventing viridans group streptococcal (VGS) infective endocarditis. It states that only 4 categories thought to confer the highest risk of adverse outcome were left as re…	FALSE	0	0	5.25548	0	0	0	0	SAME	0	0	0	SAME	0	0	0	0	0	0	0	0	0	0	0	0	0	0	0	0	0	0	0	0	0	0	0	0	0	0
claude-3-5-sonnet-20240620	4	2	FALSE	4.94218	Based on the context provided, this statement appears to be false. The passage mentions that in 2007, the American Heart Association significantly scaled back the conditions for which antibiotic prophylaxis was recommended for preventing viridans group streptococcal (VGS) infective endocarditis. It states that only 4 categories thought to confer the highest risk of adverse outcome were left as re…	FALSE	0	0	0	4.94218	0	0	0	0	SAME	0	0	SAME	0	0	0	0	0	0	0	0	0	0	0	0	0	0	0	0	0	0	0	0	0	0	0	0	0	0
claude-3-5-sonnet-20240620	5	2	FALSE	4.53163	Based on the context provided, this statement appears to be false. The passage mentions that in 2007, the American Heart Association significantly scaled back the conditions for which antibiotic prophylaxis was recommended for preventing viridans group streptococcal (VGS) infective endocarditis. It states that only 4 categories thought to confer the highest risk of adverse outcome were left as re…	FALSE	0	0	0	0	4.53163	0	0	0	0	SAME	0	SAME	0	0	0	0	0	0	0	0	0	0	0	0	0	0	0	0	0	0	0	0	0	0	0	0	0	0
claude-3-5-sonnet-20240620	1	3	FALSE	3.491	Based on the context provided, I cannot definitively determine if that specific statement is true or false. The given text does not contain explicit information about antibiotic prophylaxis recommendations for patients with transcatheter prosthetic valve placement. The context mentions that in 2007, the American Heart Association significantly scaled back the conditions for which antibiotic proph…	BOTH	3.491	0	0	0	0	NOTSAME	0	0	0	0	0	0	NOTSAME	0	0	0	0	0	0	0	0	0	0	0	0	0	0	0	0	0	0	0	0	0	0	0	0	0
claude-3-5-sonnet-20240620	2	3	FALSE	4.34068	Based on the context provided, I cannot definitively determine if that specific statement is true or false. The given text does not directly address antibiotic prophylaxis recommendations for patients with transcatheter prosthetic valve placement. The context mentions that in 2007, the American Heart Association significantly scaled back the conditions for which antibiotic prophylaxis was recomme…	BOTH	0	4.34068	0	0	0	0	NOTSAME	0	0	0	0	0	NOTSAME	0	0	0	0	0	0	0	0	0	0	0	0	0	0	0	0	0	0	0	0	0	0	0	0	0
claude-3-5-sonnet-20240620	3	3	FALSE	3.62925	Based on the context provided, I cannot definitively determine if that specific statement is true or false. The given text does not contain explicit information about antibiotic prophylaxis recommendations for patients with transcatheter prosthetic valve placement. The context mentions that in 2007, the American Heart Association significantly scaled back the conditions for which antibiotic proph…	BOTH	0	0	3.62925	0	0	0	0	NOTSAME	0	0	0	0	NOTSAME	0	0	0	0	0	0	0	0	0	0	0	0	0	0	0	0	0	0	0	0	0	0	0	0	0
claude-3-5-sonnet-20240620	4	3	FALSE	3.73914	Based on the context provided, I cannot definitively determine if that specific statement is true or false. The given text does not directly address antibiotic prophylaxis recommendations for patients with transcatheter prosthetic valve placement. The context mentions that in 2007, the American Heart Association significantly scaled back the conditions for which antibiotic prophylaxis was recomme…	BOTH	0	0	0	3.73914	0	0	0	0	NOTSAME	0	0	0	NOTSAME	0	0	0	0	0	0	0	0	0	0	0	0	0	0	0	0	0	0	0	0	0	0	0	0	0
claude-3-5-sonnet-20240620	5	3	FALSE	4.13338	Based on the context provided, I do not have enough information to definitively determine if that specific statement is true or false. The given text does not directly address antibiotic prophylaxis recommendations for patients with transcatheter prosthetic valve placement. The context mentions that in 2007, the American Heart Association significantly scaled back the conditions for which antibio…	BOTH	0	0	0	0	4.13338	0	0	0	0	NOTSAME	0	0	NOTSAME	0	0	0	0	0	0	0	0	0	0	0	0	0	0	0	0	0	0	0	0	0	0	0	0	0
claude-3-5-sonnet-20240620	1	4	TRUE	5.36948	Based on the context provided, the statement "Patients with pacemaker devices do not require antibiotic prophylaxis before a dental procedure to prevent viridans group streptococcal infective endocarditis" appears to be true. The key evidence for this comes from the following parts of the context: 1. In 2007, the American Heart Association published updated guidelines that "significantly scaled b…	TRUE	5.36948	0	0	0	0	SAME	0	0	0	0	0	0	0	SAME	0	0	0	0	0	0	0	0	0	0	0	0	0	0	0	0	0	0	0	0	0	0	0	0
claude-3-5-sonnet-20240620	2	4	TRUE	5.33804	Based on the context provided, the statement "Patients with pacemaker devices do not require antibiotic prophylaxis before a dental procedure to prevent viridans group streptococcal infective endocarditis" appears to be true. The key evidence for this comes from the following points in the context: 1. In 2007, the American Heart Association (AHA) significantly scaled back the conditions for which…	TRUE	0	5.33804	0	0	0	0	SAME	0	0	0	0	0	0	SAME	0	0	0	0	0	0	0	0	0	0	0	0	0	0	0	0	0	0	0	0	0	0	0	0
claude-3-5-sonnet-20240620	3	4	TRUE	5.09767	Based on the context provided, the statement "Patients with pacemaker devices do not require antibiotic prophylaxis before a dental procedure to prevent viridans group streptococcal infective endocarditis" appears to be true. The key evidence for this comes from the following points in the context: 1. In 2007, the American Heart Association (AHA) significantly scaled back the conditions for which…	TRUE	0	0	5.09767	0	0	0	0	SAME	0	0	0	0	0	SAME	0	0	0	0	0	0	0	0	0	0	0	0	0	0	0	0	0	0	0	0	0	0	0	0
claude-3-5-sonnet-20240620	4	4	TRUE	5.34493	Based on the context provided, the statement "Patients with pacemaker devices do not require antibiotic prophylaxis before a dental procedure to prevent viridans group streptococcal infective endocarditis" appears to be true. The key evidence for this comes from the following points in the context: 1. In 2007, the American Heart Association (AHA) significantly scaled back the conditions for which…	TRUE	0	0	0	5.34493	0	0	0	0	SAME	0	0	0	0	SAME	0	0	0	0	0	0	0	0	0	0	0	0	0	0	0	0	0	0	0	0	0	0	0	0
claude-3-5-sonnet-20240620	5	4	TRUE	5.26872	Based on the context provided, the statement "Patients with pacemaker devices do not require antibiotic prophylaxis before a dental procedure to prevent viridans group streptococcal infective endocarditis" appears to be true. The key evidence for this comes from the following points in the context: 1. In 2007, the American Heart Association (AHA) significantly scaled back the conditions for which…	TRUE	0	0	0	0	5.26872	0	0	0	0	SAME	0	0	0	SAME	0	0	0	0	0	0	0	0	0	0	0	0	0	0	0	0	0	0	0	0	0	0	0	0
claude-3-5-sonnet-20240620	1	5	FALSE	4.17603	Based on the context provided, this statement appears to be false. The key points that suggest this: 1. The 2007 AHA guidelines significantly scaled back the conditions for which antibiotic prophylaxis was recommended, leaving only 4 categories thought to confer the highest risk of adverse outcomes. 2. The 2021 statement reviewed evidence since 2007 and concluded there are no recommended changes …	FALSE	4.17603	0	0	0	0	SAME	0	0	0	0	0	0	0	0	SAME	0	0	0	0	0	0	0	0	0	0	0	0	0	0	0	0	0	0	0	0	0	0	0
claude-3-5-sonnet-20240620	2	5	FALSE	4.78867	Based on the context provided, this statement appears to be false. The key points that suggest this: 1. The 2007 AHA guidelines significantly scaled back the conditions for which antibiotic prophylaxis was recommended, leaving only 4 categories thought to confer the highest risk of adverse outcomes. 2. The 2021 statement reviewed evidence since 2007 and concluded there are no recommended changes …	FALSE	0	4.78867	0	0	0	0	SAME	0	0	0	0	0	0	0	SAME	0	0	0	0	0	0	0	0	0	0	0	0	0	0	0	0	0	0	0	0	0	0	0
claude-3-5-sonnet-20240620	3	5	FALSE	5.26845	Based on the information provided in the context, this statement appears to be false. The key points that support this conclusion are: 1. The 2007 AHA guidelines significantly scaled back the conditions for which antibiotic prophylaxis was recommended, leaving only 4 categories thought to confer the highest risk of adverse outcome from viridans group streptococcal (VGS) infective endocarditis (IE…	FALSE	0	0	5.26845	0	0	0	0	SAME	0	0	0	0	0	0	SAME	0	0	0	0	0	0	0	0	0	0	0	0	0	0	0	0	0	0	0	0	0	0	0
claude-3-5-sonnet-20240620	4	5	FALSE	4.44544	Based on the context provided, this statement appears to be false. The key points that suggest this: 1. The 2007 AHA guidelines "significantly scaled back the underlying conditions for which antibiotic prophylaxis was recommended, leaving only 4 categories thought to confer the highest risk of adverse outcome." 2. The guidelines focus on recommending prophylaxis only for "categories of patients a…	FALSE	0	0	0	4.44544	0	0	0	0	SAME	0	0	0	0	0	SAME	0	0	0	0	0	0	0	0	0	0	0	0	0	0	0	0	0	0	0	0	0	0	0
claude-3-5-sonnet-20240620	5	5	FALSE	4.68158	Based on the context provided, this statement appears to be false. The key points that suggest this: 1. The 2007 AHA guidelines significantly scaled back the conditions for which antibiotic prophylaxis was recommended, leaving only 4 categories thought to confer the highest risk of adverse outcomes. 2. The 2021 statement reviewed evidence since 2007 and concluded there are no recommended changes …	FALSE	0	0	0	0	4.68158	0	0	0	0	SAME	0	0	0	0	SAME	0	0	0	0	0	0	0	0	0	0	0	0	0	0	0	0	0	0	0	0	0	0	0
claude-3-5-sonnet-20240620	1	6	FALSE	4.05571	Based on the context provided, that statement is false. The key points from the context that support this conclusion are: 1. The 2007 AHA guidelines "significantly scaled back the underlying conditions for which antibiotic prophylaxis was recommended, leaving only 4 categories thought to confer the highest risk of adverse outcome." 2. The 2021 scientific statement reviewed evidence and concluded …	FALSE	4.05571	0	0	0	0	SAME	0	0	0	0	0	0	0	0	0	SAME	0	0	0	0	0	0	0	0	0	0	0	0	0	0	0	0	0	0	0	0	0	0
claude-3-5-sonnet-20240620	2	6	FALSE	5.40136	Based on the context provided, that statement appears to be false. The key points from the context that suggest this: 1. The 2007 AHA guidelines "significantly scaled back the underlying conditions for which antibiotic prophylaxis was recommended, leaving only 4 categories thought to confer the highest risk of adverse outcome." 2. The 2021 update states "there are no recommended changes to the 20…	FALSE	0	5.40136	0	0	0	0	SAME	0	0	0	0	0	0	0	0	SAME	0	0	0	0	0	0	0	0	0	0	0	0	0	0	0	0	0	0	0	0	0	0
claude-3-5-sonnet-20240620	3	6	FALSE	4.2326	Based on the context provided, that statement is false. The key points from the context that support this conclusion are: 1. The 2007 AHA guidelines "significantly scaled back the underlying conditions for which antibiotic prophylaxis was recommended, leaving only 4 categories thought to confer the highest risk of adverse outcome." 2. The 2021 scientific statement reviewed evidence and concluded …	FALSE	0	0	4.2326	0	0	0	0	SAME	0	0	0	0	0	0	0	SAME	0	0	0	0	0	0	0	0	0	0	0	0	0	0	0	0	0	0	0	0	0	0
claude-3-5-sonnet-20240620	4	6	FALSE	4.13706	Based on the context provided, that statement appears to be false. The key points from the context that support this conclusion are: 1. The 2007 AHA guidelines "significantly scaled back the underlying conditions for which antibiotic prophylaxis was recommended, leaving only 4 categories thought to confer the highest risk of adverse outcome." 2. The 2021 update states "there are no recommended ch…	FALSE	0	0	0	4.13706	0	0	0	0	SAME	0	0	0	0	0	0	SAME	0	0	0	0	0	0	0	0	0	0	0	0	0	0	0	0	0	0	0	0	0	0
claude-3-5-sonnet-20240620	5	6	FALSE	3.96786	Based on the context provided, that statement appears to be false. The key points from the context that support this conclusion are: 1. The 2007 AHA guidelines "significantly scaled back the underlying conditions for which antibiotic prophylaxis was recommended, leaving only 4 categories thought to confer the highest risk of adverse outcome." 2. The 2021 scientific statement reviewed evidence and…	FALSE	0	0	0	0	3.96786	0	0	0	0	SAME	0	0	0	0	0	SAME	0	0	0	0	0	0	0	0	0	0	0	0	0	0	0	0	0	0	0	0	0	0
claude-3-5-sonnet-20240620	1	7	FALSE	5.09586	Based on the context provided, this statement appears to be false. The passage mentions that in 2007, the American Heart Association (AHA) significantly scaled back the conditions for which antibiotic prophylaxis was recommended for preventing viridans group streptococcal (VGS) infective endocarditis (IE). However, it states that prophylaxis was still recommended for "4 categories thought to conf…	FALSE	5.09586	0	0	0	0	SAME	0	0	0	0	0	0	0	0	0	0	SAME	0	0	0	0	0	0	0	0	0	0	0	0	0	0	0	0	0	0	0	0	0
claude-3-5-sonnet-20240620	2	7	FALSE	5.33724	Based on the context provided, this statement appears to be false. The passage mentions that the 2007 AHA guidelines significantly scaled back the conditions for which antibiotic prophylaxis was recommended, but still maintained recommendations for certain high-risk categories. Specifically, it states: "The 2007 guidelines significantly scaled back the underlying conditions for which antibiotic p…	FALSE	0	5.33724	0	0	0	0	SAME	0	0	0	0	0	0	0	0	0	SAME	0	0	0	0	0	0	0	0	0	0	0	0	0	0	0	0	0	0	0	0	0
claude-3-5-sonnet-20240620	3	7	FALSE	4.79159	Based on the context provided, this statement appears to be false. The passage mentions that the 2007 AHA guidelines significantly scaled back the conditions for which antibiotic prophylaxis was recommended, but still maintained recommendations for certain high-risk categories. Specifically, it states: "The 2007 guidelines significantly scaled back the underlying conditions for which antibiotic p…	FALSE	0	0	4.79159	0	0	0	0	SAME	0	0	0	0	0	0	0	0	SAME	0	0	0	0	0	0	0	0	0	0	0	0	0	0	0	0	0	0	0	0	0
claude-3-5-sonnet-20240620	4	7	FALSE	4.81658	Based on the context provided, this statement appears to be false. The passage mentions that in 2007, the American Heart Association (AHA) significantly scaled back the conditions for which antibiotic prophylaxis was recommended for preventing viridans group streptococcal (VGS) infective endocarditis (IE). However, it states that prophylaxis was still recommended for "4 categories thought to conf…	FALSE	0	0	0	4.81658	0	0	0	0	SAME	0	0	0	0	0	0	0	SAME	0	0	0	0	0	0	0	0	0	0	0	0	0	0	0	0	0	0	0	0	0
claude-3-5-sonnet-20240620	5	7	FALSE	5.04111	Based on the information provided in the context, this statement appears to be false. The context does not specifically state that patients with previous, relapsed, or recurrent infective endocarditis should not receive antibiotic prophylaxis before dental procedures. In fact, the 2007 AHA guidelines mentioned in the context actually recommend antibiotic prophylaxis for certain high-risk categori…	FALSE	0	0	0	0	5.04111	0	0	0	0	SAME	0	0	0	0	0	0	SAME	0	0	0	0	0	0	0	0	0	0	0	0	0	0	0	0	0	0	0	0	0
claude-3-5-sonnet-20240620	1	8	FALSE	4.28371	Based on the context provided, that statement is false. The key points from the context that indicate this: 1. The 2007 AHA guidelines "significantly scaled back the underlying conditions for which antibiotic prophylaxis was recommended, leaving only 4 categories thought to confer the highest risk of adverse outcome." 2. The guidelines "challenged the historical, but theoretical, concept that ant…	FALSE	4.28371	0	0	0	0	SAME	0	0	0	0	0	0	0	0	0	0	0	SAME	0	0	0	0	0	0	0	0	0	0	0	0	0	0	0	0	0	0	0	0
claude-3-5-sonnet-20240620	2	8	FALSE	4.51208	Based on the context provided, that statement is false. The key points from the context that indicate this: 1. The 2007 AHA guidelines "significantly scaled back the underlying conditions for which antibiotic prophylaxis was recommended, leaving only 4 categories thought to confer the highest risk of adverse outcome." 2. The guidelines "challenged the historical, but theoretical, concept that ant…	FALSE	0	4.51208	0	0	0	0	SAME	0	0	0	0	0	0	0	0	0	0	SAME	0	0	0	0	0	0	0	0	0	0	0	0	0	0	0	0	0	0	0	0
claude-3-5-sonnet-20240620	3	8	FALSE	4.45637	Based on the context provided, that statement is false. The key points from the context that indicate this: 1. The 2007 AHA guidelines "significantly scaled back the underlying conditions for which antibiotic prophylaxis was recommended, leaving only 4 categories thought to confer the highest risk of adverse outcome." 2. The guidelines "challenged the historical, but theoretical, concept that ant…	FALSE	0	0	4.45637	0	0	0	0	SAME	0	0	0	0	0	0	0	0	0	SAME	0	0	0	0	0	0	0	0	0	0	0	0	0	0	0	0	0	0	0	0
claude-3-5-sonnet-20240620	4	8	FALSE	4.64936	Based on the context provided, that statement is false. The key points from the context that indicate this: 1. The 2007 AHA guidelines "significantly scaled back the underlying conditions for which antibiotic prophylaxis was recommended, leaving only 4 categories thought to confer the highest risk of adverse outcome." 2. The guidelines "challenged the historical, but theoretical, concept that ant…	FALSE	0	0	0	4.64936	0	0	0	0	SAME	0	0	0	0	0	0	0	0	SAME	0	0	0	0	0	0	0	0	0	0	0	0	0	0	0	0	0	0	0	0
claude-3-5-sonnet-20240620	5	8	FALSE	4.45757	Based on the context provided, that statement is false. The key points from the context that indicate this: 1. The 2007 AHA guidelines "significantly scaled back the underlying conditions for which antibiotic prophylaxis was recommended, leaving only 4 categories thought to confer the highest risk of adverse outcome." 2. The guidelines "challenged the historical, but theoretical, concept that ant…	FALSE	0	0	0	0	4.45757	0	0	0	0	SAME	0	0	0	0	0	0	0	SAME	0	0	0	0	0	0	0	0	0	0	0	0	0	0	0	0	0	0	0	0
claude-3-5-sonnet-20240620	1	9	TRUE	4.50986	Based on the context provided, I cannot definitively determine if that specific statement is true or false. The passage does not directly address whether viridans group streptococci are the main cause of infective endocarditis from oral sources. The text discusses guidelines for preventing viridans group streptococcal (VGS) infective endocarditis, which suggests VGS is an important cause of IE fr…	BOTH	4.50986	0	0	0	0	NOTSAME	0	0	0	0	0	0	0	0	0	0	0	0	NOTSAME	0	0	0	0	0	0	0	0	0	0	0	0	0	0	0	0	0	0	0
claude-3-5-sonnet-20240620	2	9	TRUE	4.25556	Based on the context provided, I cannot definitively determine if that specific statement is true or false. The passage does not directly address whether viridans group streptococci are the main cause of infective endocarditis from oral sources. The text discusses guidelines for preventing viridans group streptococcal (VGS) infective endocarditis, which suggests VGS is an important cause of IE fr…	BOTH	0	4.25556	0	0	0	0	NOTSAME	0	0	0	0	0	0	0	0	0	0	0	NOTSAME	0	0	0	0	0	0	0	0	0	0	0	0	0	0	0	0	0	0	0
claude-3-5-sonnet-20240620	3	9	TRUE	4.18953	Based on the context provided, I cannot definitively determine if that specific statement is true or false. The passage does not directly address whether viridans group streptococci are the main cause of infective endocarditis from oral sources. The text discusses guidelines for preventing viridans group streptococcal (VGS) infective endocarditis, which suggests VGS is an important cause of IE fr…	BOTH	0	0	4.18953	0	0	0	0	NOTSAME	0	0	0	0	0	0	0	0	0	0	NOTSAME	0	0	0	0	0	0	0	0	0	0	0	0	0	0	0	0	0	0	0
claude-3-5-sonnet-20240620	4	9	TRUE	3.56463	Based on the context provided, I cannot definitively determine if that specific statement is true or false. The passage does not directly address whether viridans group streptococci are the main cause of infective endocarditis from oral sources. The text discusses guidelines for preventing viridans group streptococcal (VGS) infective endocarditis, which suggests VGS is an important cause of IE fr…	BOTH	0	0	0	3.56463	0	0	0	0	NOTSAME	0	0	0	0	0	0	0	0	0	NOTSAME	0	0	0	0	0	0	0	0	0	0	0	0	0	0	0	0	0	0	0
claude-3-5-sonnet-20240620	5	9	TRUE	3.63732	Based on the context provided, I cannot definitively determine if that specific statement is true or false. The passage does not directly address whether viridans group streptococci are the main cause of infective endocarditis from oral sources. The text discusses guidelines for preventing viridans group streptococcal (VGS) infective endocarditis, which suggests VGS is an important cause of IE fr…	BOTH	0	0	0	0	3.63732	0	0	0	0	NOTSAME	0	0	0	0	0	0	0	0	NOTSAME	0	0	0	0	0	0	0	0	0	0	0	0	0	0	0	0	0	0	0
claude-3-5-sonnet-20240620	1	10	TRUE	5.12758	Based on the context provided, this statement appears to be true. While the full text doesn't explicitly state this exact phrasing, there are a few key points that support this conclusion: 1. The 2007 AHA guidelines significantly scaled back the recommendations for antibiotic prophylaxis, limiting it to only 4 high-risk categories. This suggests that dental procedures were not considered as high …	TRUE	5.12758	0	0	0	0	SAME	0	0	0	0	0	0	0	0	0	0	0	0	0	SAME	0	0	0	0	0	0	0	0	0	0	0	0	0	0	0	0	0	0
claude-3-5-sonnet-20240620	2	10	TRUE	5.18781	Based on the context provided, this statement appears to be true. While the full text doesn't explicitly state this exact sentence, there are a few key points that support this conclusion: 1. The 2007 AHA guidelines significantly scaled back the recommendations for antibiotic prophylaxis, limiting it to only 4 high-risk categories. This suggests that dental procedures were not seen as a major ris…	TRUE	0	5.18781	0	0	0	0	SAME	0	0	0	0	0	0	0	0	0	0	0	0	SAME	0	0	0	0	0	0	0	0	0	0	0	0	0	0	0	0	0	0
claude-3-5-sonnet-20240620	3	10	TRUE	4.05149	Based on the context provided, I cannot definitively determine if that specific statement is true or false. The excerpt does not directly address the relative likelihood of viridans group streptococcal (VGS) infective endocarditis (IE) being caused by daily oral activities versus dental procedures. The context focuses on reviewing evidence since the 2007 AHA guidelines on antibiotic prophylaxis f…	BOTH	0	0	4.05149	0	0	0	0	NOTSAME	0	0	0	0	0	0	0	0	0	0	0	NOTSAME	0	0	0	0	0	0	0	0	0	0	0	0	0	0	0	0	0	0
claude-3-5-sonnet-20240620	4	10	TRUE	5.96764	Based on the context provided, this statement appears to be true. While the full text doesn't explicitly state this exact sentence, there are a few key points that support this conclusion: 1. The 2007 AHA guidelines significantly scaled back the recommendations for antibiotic prophylaxis, limiting it to only 4 high-risk categories. This suggests that dental procedures were not seen as a major ris…	TRUE	0	0	0	5.96764	0	0	0	0	SAME	0	0	0	0	0	0	0	0	0	0	SAME	0	0	0	0	0	0	0	0	0	0	0	0	0	0	0	0	0	0
claude-3-5-sonnet-20240620	5	10	TRUE	5.28547	Based on the context provided, this statement appears to be true. While the full text doesn't explicitly state this exact phrasing, there are a few key points that support this conclusion: 1. The 2007 AHA guidelines significantly scaled back the recommendations for antibiotic prophylaxis, limiting it to only 4 high-risk categories. This suggests that dental procedures were not seen as a major ris…	TRUE	0	0	0	0	5.28547	0	0	0	0	SAME	0	0	0	0	0	0	0	0	0	SAME	0	0	0	0	0	0	0	0	0	0	0	0	0	0	0	0	0	0
claude-3-5-sonnet-20240620	1	11	TRUE	4.19091	Based on the information provided in the context, I cannot definitively determine if that statement is true or false. The context does not explicitly state whether clindamycin is still recommended or not for antibiotic prophylaxis. However, the context does mention clindamycin in one relevant section: "A recent study in the United Kingdom suggested that a single dose of clindamycin may cause..." …	BOTH	4.19091	0	0	0	0	NOTSAME	0	0	0	0	0	0	0	0	0	0	0	0	0	0	NOTSAME	0	0	0	0	0	0	0	0	0	0	0	0	0	0	0	0	0
claude-3-5-sonnet-20240620	2	11	TRUE	4.31288	Based on the information provided in the context, this statement appears to be false. The context does not indicate that clindamycin is no longer recommended for antibiotic prophylaxis. In fact, it mentions clindamycin specifically as still being used: "A recent study in the United Kingdom suggested that a single dose of clindamycin may cause..." This implies that clindamycin is still considered …	FALSE	0	4.31288	0	0	0	0	NOTSAME	0	0	0	0	0	0	0	0	0	0	0	0	0	NOTSAME	0	0	0	0	0	0	0	0	0	0	0	0	0	0	0	0	0
claude-3-5-sonnet-20240620	3	11	TRUE	4.35488	Based on the information provided in the context, this statement appears to be false. The context does not indicate that clindamycin is no longer recommended for antibiotic prophylaxis. In fact, it mentions clindamycin specifically as still being used: "A recent study in the United Kingdom suggested that a single dose of clindamycin may cause..." This implies that clindamycin is still considered …	FALSE	0	0	4.35488	0	0	0	0	NOTSAME	0	0	0	0	0	0	0	0	0	0	0	0	NOTSAME	0	0	0	0	0	0	0	0	0	0	0	0	0	0	0	0	0
claude-3-5-sonnet-20240620	4	11	TRUE	4.14015	Based on the information provided in the context, this statement appears to be false. The context does not indicate that clindamycin is no longer recommended for antibiotic prophylaxis. In fact, it mentions clindamycin specifically as still being used: "A recent study in the United Kingdom suggested that a single dose of clindamycin may cause..." This implies that clindamycin is still considered …	FALSE	0	0	0	4.14015	0	0	0	0	NOTSAME	0	0	0	0	0	0	0	0	0	0	0	NOTSAME	0	0	0	0	0	0	0	0	0	0	0	0	0	0	0	0	0
claude-3-5-sonnet-20240620	5	11	TRUE	4.15237	Based on the information provided in the context, this statement appears to be false. The context does not indicate that clindamycin is no longer recommended for antibiotic prophylaxis. In fact, it mentions clindamycin specifically as still being used: "A recent study in the United Kingdom suggested that a single dose of clindamycin may cause..." This implies that clindamycin is still considered …	FALSE	0	0	0	0	4.15237	0	0	0	0	NOTSAME	0	0	0	0	0	0	0	0	0	0	NOTSAME	0	0	0	0	0	0	0	0	0	0	0	0	0	0	0	0	0
claude-3-5-sonnet-20240620	1	12	TRUE	4.58443	Based on the context provided, this statement appears to be true. The key evidence supporting this is: 1. The 2007 AHA guidelines significantly scaled back the recommendations for antibiotic prophylaxis, limiting it to only 4 high-risk categories of patients. 2. The conclusions state: "We continue to recommend VGS IE prophylaxis only for categories of patients at highest risk for adverse outcome …	TRUE	4.58443	0	0	0	0	SAME	0	0	0	0	0	0	0	0	0	0	0	0	0	0	0	SAME	0	0	0	0	0	0	0	0	0	0	0	0	0	0	0	0
claude-3-5-sonnet-20240620	2	12	TRUE	4.59681	Based on the context provided, this statement appears to be true. The key evidence supporting this is: 1. The 2007 AHA guidelines significantly scaled back the recommendations for antibiotic prophylaxis, limiting it to only 4 high-risk categories of patients. 2. The conclusions state: "We continue to recommend VGS IE prophylaxis only for categories of patients at highest risk for adverse outcome …	TRUE	0	4.59681	0	0	0	0	SAME	0	0	0	0	0	0	0	0	0	0	0	0	0	0	SAME	0	0	0	0	0	0	0	0	0	0	0	0	0	0	0	0
claude-3-5-sonnet-20240620	3	12	TRUE	4.67632	Based on the context provided, this statement appears to be true. The key evidence for this comes from the conclusions section, which states: "We continue to recommend VGS IE prophylaxis only for categories of patients at highest risk for adverse outcome while emphasizing the critical role of good oral health and regular access to dental care for all." This indicates that the American Heart Assoc…	TRUE	0	0	4.67632	0	0	0	0	SAME	0	0	0	0	0	0	0	0	0	0	0	0	0	SAME	0	0	0	0	0	0	0	0	0	0	0	0	0	0	0	0
claude-3-5-sonnet-20240620	4	12	TRUE	4.21381	Based on the context provided, this statement appears to be true. The key evidence supporting this is: 1. The 2007 AHA guidelines significantly scaled back the recommendations for antibiotic prophylaxis, limiting it to only 4 high-risk categories of patients. 2. The conclusions state: "We continue to recommend VGS IE prophylaxis only for categories of patients at highest risk for adverse outcome …	TRUE	0	0	0	4.21381	0	0	0	0	SAME	0	0	0	0	0	0	0	0	0	0	0	0	SAME	0	0	0	0	0	0	0	0	0	0	0	0	0	0	0	0
claude-3-5-sonnet-20240620	5	12	TRUE	4.50584	Based on the context provided, this statement appears to be true. The key evidence supporting this is: 1. The 2007 AHA guidelines significantly scaled back the recommendations for antibiotic prophylaxis, limiting it to only 4 high-risk categories of patients. 2. The conclusions state: "We continue to recommend VGS IE prophylaxis only for categories of patients at highest risk for adverse outcome …	TRUE	0	0	0	0	4.50584	0	0	0	0	SAME	0	0	0	0	0	0	0	0	0	0	0	SAME	0	0	0	0	0	0	0	0	0	0	0	0	0	0	0	0
claude-3-5-sonnet-20240620	1	13	TRUE	4.73178	Based on the information provided in the context, this statement appears to be false. The context includes a table of antibiotic recommendations for prophylaxis. For patients allergic to penicillin or ampicillin, the alternatives listed are: 1. For patients who can take oral medication: - Azithromycin or clarithromycin - Doxycycline 2. For patients unable to take oral medication: - Cefazolin or c…	FALSE	4.73178	0	0	0	0	NOTSAME	0	0	0	0	0	0	0	0	0	0	0	0	0	0	0	0	NOTSAME	0	0	0	0	0	0	0	0	0	0	0	0	0	0	0
claude-3-5-sonnet-20240620	2	13	TRUE	4.59324	Based on the information provided in the context, this statement appears to be false. The context includes a table of antibiotic recommendations for prophylaxis. For patients allergic to penicillin or ampicillin, the alternatives listed are: 1. For patients able to take oral medication: Azithromycin or clarithromycin OR Doxycycline 2. For patients unable to take oral medication: Cefazolin or ceft…	FALSE	0	4.59324	0	0	0	0	NOTSAME	0	0	0	0	0	0	0	0	0	0	0	0	0	0	0	NOTSAME	0	0	0	0	0	0	0	0	0	0	0	0	0	0	0
claude-3-5-sonnet-20240620	3	13	TRUE	4.69053	Based on the information provided in the context, this statement appears to be false. The context includes a table of antibiotic recommendations for prophylaxis. For patients allergic to penicillin or ampicillin, the alternatives listed are: 1. For patients who can take oral medication: - Azithromycin or clarithromycin - Doxycycline 2. For patients unable to take oral medication: - Cefazolin or c…	FALSE	0	0	4.69053	0	0	0	0	NOTSAME	0	0	0	0	0	0	0	0	0	0	0	0	0	0	NOTSAME	0	0	0	0	0	0	0	0	0	0	0	0	0	0	0
claude-3-5-sonnet-20240620	4	13	TRUE	4.75051	Based on the information provided in the context, this statement appears to be false. The context includes a table of antibiotic recommendations for prophylaxis. For patients allergic to penicillin or ampicillin, the alternatives listed are: 1. For patients who can take oral medication: - Azithromycin or clarithromycin - Doxycycline 2. For patients unable to take oral medication: - Cefazolin or c…	FALSE	0	0	0	4.75051	0	0	0	0	NOTSAME	0	0	0	0	0	0	0	0	0	0	0	0	0	NOTSAME	0	0	0	0	0	0	0	0	0	0	0	0	0	0	0
claude-3-5-sonnet-20240620	5	13	TRUE	5.66238	Based on the information provided in the context, this statement appears to be false. The context includes a table of antibiotic recommendations for prophylaxis. For patients allergic to penicillin or ampicillin, the alternatives listed are: 1. For patients able to take oral medication: - Azithromycin or clarithromycin - Doxycycline 2. For patients unable to take oral medication: - Cefazolin or c…	FALSE	0	0	0	0	5.66238	0	0	0	0	NOTSAME	0	0	0	0	0	0	0	0	0	0	0	0	NOTSAME	0	0	0	0	0	0	0	0	0	0	0	0	0	0	0
claude-3-5-sonnet-20240620	1	14	TRUE	2.92528	Based on the provided context, this statement is true. The passage states: "Doxycycline is an alternative in patients who are unable to tolerate a penicillin, cephalosporin, or macrolide. A serious reaction from a single dose of doxycycline is extremely rare." This directly supports the statement that doxycycline can be used as an alternative for patients who cannot tolerate penicillin, cephalosp…	TRUE	2.92528	0	0	0	0	SAME	0	0	0	0	0	0	0	0	0	0	0	0	0	0	0	0	0	SAME	0	0	0	0	0	0	0	0	0	0	0	0	0	0
claude-3-5-sonnet-20240620	2	14	TRUE	3.63786	Based on the provided context, this statement is true. The passage states: "Doxycycline is an alternative in patients who are unable to tolerate a penicillin, cephalosporin, or macrolide. A serious reaction from a single dose of doxycycline is extremely rare." This directly supports the statement that doxycycline can be used as an alternative for patients who cannot tolerate penicillin, cephalosp…	TRUE	0	3.63786	0	0	0	0	SAME	0	0	0	0	0	0	0	0	0	0	0	0	0	0	0	0	SAME	0	0	0	0	0	0	0	0	0	0	0	0	0	0
claude-3-5-sonnet-20240620	3	14	TRUE	3.05747	Based on the provided context, this statement is true. The passage states: "Doxycycline is an alternative in patients who are unable to tolerate a penicillin, cephalosporin, or macrolide. A serious reaction from a single dose of doxycycline is extremely rare." This directly supports the statement that doxycycline can be used as an alternative for patients who cannot tolerate penicillin, cephalosp…	TRUE	0	0	3.05747	0	0	0	0	SAME	0	0	0	0	0	0	0	0	0	0	0	0	0	0	0	SAME	0	0	0	0	0	0	0	0	0	0	0	0	0	0
claude-3-5-sonnet-20240620	4	14	TRUE	3.16424	Based on the provided context, this statement is true. The passage states: "Doxycycline is an alternative in patients who are unable to tolerate a penicillin, cephalosporin, or macrolide. A serious reaction from a single dose of doxycycline is extremely rare." This directly supports the statement that doxycycline can be used as an alternative for patients who cannot tolerate penicillin, cephalosp…	TRUE	0	0	0	3.16424	0	0	0	0	SAME	0	0	0	0	0	0	0	0	0	0	0	0	0	0	SAME	0	0	0	0	0	0	0	0	0	0	0	0	0	0
claude-3-5-sonnet-20240620	5	14	TRUE	3.07685	Based on the provided context, this statement is true. The passage states: "Doxycycline is an alternative in patients who are unable to tolerate a penicillin, cephalosporin, or macrolide. A serious reaction from a single dose of doxycycline is extremely rare." This directly supports the statement that doxycycline can be used as an alternative for patients who cannot tolerate penicillin, cephalosp…	TRUE	0	0	0	0	3.07685	0	0	0	0	SAME	0	0	0	0	0	0	0	0	0	0	0	0	0	SAME	0	0	0	0	0	0	0	0	0	0	0	0	0	0
claude-3-5-sonnet-20240620	1	15	TRUE	3.60723	Based on the context provided, I cannot definitively determine if that specific statement is true or false. The passage does not provide details about antibiotic regimens or mention amoxicillin specifically as the first choice for prophylaxis. The context does indicate that antibiotic prophylaxis recommendations were significantly scaled back in 2007 to only a few high-risk categories of patients…	BOTH	3.60723	0	0	0	0	NOTSAME	0	0	0	0	0	0	0	0	0	0	0	0	0	0	0	0	0	0	NOTSAME	0	0	0	0	0	0	0	0	0	0	0	0	0
claude-3-5-sonnet-20240620	2	15	TRUE	3.50357	Based on the context provided, I cannot definitively determine if that specific statement is true or false. The passage does not provide details about antibiotic regimens or mention amoxicillin specifically as the first choice for prophylaxis. The context does indicate that antibiotic prophylaxis recommendations were significantly scaled back in 2007 to only a few high-risk categories of patients…	BOTH	0	3.50357	0	0	0	0	NOTSAME	0	0	0	0	0	0	0	0	0	0	0	0	0	0	0	0	0	NOTSAME	0	0	0	0	0	0	0	0	0	0	0	0	0
claude-3-5-sonnet-20240620	3	15	TRUE	3.9578	Based on the context provided, I cannot definitively determine if that specific statement is true or false. The passage does not provide details about antibiotic regimens or mention amoxicillin specifically as the first choice for prophylaxis. The context does indicate that antibiotic prophylaxis recommendations were significantly scaled back in 2007 to only a few high-risk categories of patients…	BOTH	0	0	3.9578	0	0	0	0	NOTSAME	0	0	0	0	0	0	0	0	0	0	0	0	0	0	0	0	NOTSAME	0	0	0	0	0	0	0	0	0	0	0	0	0
claude-3-5-sonnet-20240620	4	15	TRUE	3.5759	Based on the context provided, I cannot definitively determine if that specific statement is true or false. The passage does not provide details about antibiotic regimens or mention amoxicillin specifically as the first choice for prophylaxis. The context does indicate that antibiotic prophylaxis recommendations were significantly scaled back in 2007 to only a few high-risk categories of patients…	BOTH	0	0	0	3.5759	0	0	0	0	NOTSAME	0	0	0	0	0	0	0	0	0	0	0	0	0	0	0	NOTSAME	0	0	0	0	0	0	0	0	0	0	0	0	0
claude-3-5-sonnet-20240620	5	15	TRUE	4.051	Based on the context provided, I cannot definitively determine if that specific statement is true or false. The passage does not provide explicit information about amoxicillin being the first choice for oral antibiotic prophylaxis. However, the context does mention that: 1. The 2007 AHA guidelines significantly scaled back the recommendations for antibiotic prophylaxis, limiting it to only 4 cate…	BOTH	0	0	0	0	4.051	0	0	0	0	NOTSAME	0	0	0	0	0	0	0	0	0	0	0	0	0	0	NOTSAME	0	0	0	0	0	0	0	0	0	0	0	0	0
claude-3-5-sonnet-20240620	1	16	FALSE	3.07153	The statement is false. According to the table in the provided context, the recommended single dose of amoxicillin for adults to prevent viridans group streptococcal infective endocarditis before dental procedures is 2 grams, not 1 gram. The table clearly shows that for adults taking oral antibiotics, the recommended dose of amoxicillin is 2 g, to be taken 30 to 60 minutes before the procedure.	FALSE	3.07153	0	0	0	0	SAME	0	0	0	0	0	0	0	0	0	0	0	0	0	0	0	0	0	0	0	SAME	0	0	0	0	0	0	0	0	0	0	0	0
claude-3-5-sonnet-20240620	2	16	FALSE	3.0826	Based on the information provided in the context, that statement is false. According to Table 5 in the document, which shows "Antibiotic Regimens for a Dental Procedure", the recommended single dose of amoxicillin for adults is 2 grams, not 1 gram. Specifically, the table shows: For adults taking oral antibiotics, the regimen is: Amoxicillin - 2 g So the correct single dose of amoxicillin for adu…	FALSE	0	3.0826	0	0	0	0	SAME	0	0	0	0	0	0	0	0	0	0	0	0	0	0	0	0	0	0	SAME	0	0	0	0	0	0	0	0	0	0	0	0
claude-3-5-sonnet-20240620	3	16	FALSE	3.02155	Based on the information provided in the context, that statement is false. According to Table 5 in the document, which shows "Antibiotic Regimens for a Dental Procedure", the recommended single dose of amoxicillin for adults is 2 grams, not 1 gram. Specifically, the table shows: For adults taking oral antibiotics, the regimen is: Amoxicillin - 2 g So the correct single dose of amoxicillin for adu…	FALSE	0	0	3.02155	0	0	0	0	SAME	0	0	0	0	0	0	0	0	0	0	0	0	0	0	0	0	0	SAME	0	0	0	0	0	0	0	0	0	0	0	0
claude-3-5-sonnet-20240620	4	16	FALSE	2.91384	Based on the information provided in the context, that statement is false. According to Table 5 in the document, which shows "Antibiotic Regimens for a Dental Procedure", the recommended single dose of amoxicillin for adults is 2 grams, not 1 gram. Specifically, the table shows: For adults taking oral antibiotics, the regimen is: Amoxicillin - 2 g So the correct single dose of amoxicillin for adu…	FALSE	0	0	0	2.91384	0	0	0	0	SAME	0	0	0	0	0	0	0	0	0	0	0	0	0	0	0	0	SAME	0	0	0	0	0	0	0	0	0	0	0	0
claude-3-5-sonnet-20240620	5	16	FALSE	2.44112	The statement is false. According to Table 5 in the provided context, the recommended single dose of amoxicillin for adults to prevent viridans group streptococcal infective endocarditis before dental procedures is 2 grams, not 1 gram. The table clearly shows that for adults taking oral antibiotics, the recommended dose of amoxicillin is 2 g, to be taken 30 to 60 minutes before the dental procedu…	FALSE	0	0	0	0	2.44112	0	0	0	0	SAME	0	0	0	0	0	0	0	0	0	0	0	0	0	0	0	SAME	0	0	0	0	0	0	0	0	0	0	0	0
claude-3-5-sonnet-20240620	1	17	TRUE	2.5979	Based on the information provided in the table in the context, this statement is true. The table shows antibiotic regimens for dental procedures, and for amoxicillin taken orally, it lists: Adults: 2 g Children: 50 mg/kg So for children, the recommended single dose of amoxicillin is indeed 50 mg/kg, to be taken 30 to 60 minutes before the dental procedure.	TRUE	2.5979	0	0	0	0	SAME	0	0	0	0	0	0	0	0	0	0	0	0	0	0	0	0	0	0	0	0	SAME	0	0	0	0	0	0	0	0	0	0	0
claude-3-5-sonnet-20240620	2	17	TRUE	2.42234	Based on the information provided in the table in the context, this statement is true. The table shows antibiotic regimens for dental procedures, and for amoxicillin taken orally, it lists: Adults: 2 g Children: 50 mg/kg So for children, the recommended single dose of amoxicillin is indeed 50 mg/kg, to be taken 30 to 60 minutes before the dental procedure.	TRUE	0	2.42234	0	0	0	0	SAME	0	0	0	0	0	0	0	0	0	0	0	0	0	0	0	0	0	0	0	SAME	0	0	0	0	0	0	0	0	0	0	0
claude-3-5-sonnet-20240620	3	17	TRUE	2.57091	Based on the information provided in the table in the context, this statement is true. The table shows antibiotic regimens for dental procedures, and for amoxicillin taken orally, it lists: Adults: 2 g Children: 50 mg/kg So for children, the recommended single dose of amoxicillin is indeed 50 mg/kg, to be taken 30 to 60 minutes before the dental procedure.	TRUE	0	0	2.57091	0	0	0	0	SAME	0	0	0	0	0	0	0	0	0	0	0	0	0	0	0	0	0	0	SAME	0	0	0	0	0	0	0	0	0	0	0
claude-3-5-sonnet-20240620	4	17	TRUE	2.58614	Based on the information provided in the context, this statement is true. The table in the context shows antibiotic regimens for dental procedures. For children taking oral antibiotics, it specifically lists: Amoxicillin - 50 mg/kg So the recommended single dose of amoxicillin for children to prevent viridans group streptococcal infective endocarditis before dental procedures is indeed 50 mg/kg, …	TRUE	0	0	0	2.58614	0	0	0	0	SAME	0	0	0	0	0	0	0	0	0	0	0	0	0	0	0	0	0	SAME	0	0	0	0	0	0	0	0	0	0	0
claude-3-5-sonnet-20240620	5	17	TRUE	2.54596	Based on the information provided in the context, this statement is true. The table in the context shows antibiotic regimens for dental procedures. For children taking oral antibiotics, it specifically lists: Amoxicillin - 50 mg/kg So the recommended single dose of amoxicillin for children to prevent viridans group streptococcal infective endocarditis before dental procedures is indeed 50 mg/kg, …	TRUE	0	0	0	0	2.54596	0	0	0	0	SAME	0	0	0	0	0	0	0	0	0	0	0	0	0	0	0	0	SAME	0	0	0	0	0	0	0	0	0	0	0
claude-3-5-sonnet-20240620	1	18	FALSE	6.53175	Based on the information provided in the context, this statement appears to be false. The context does not specifically mention azithromycin or clarithromycin as recommended alternatives for patients unable to take oral medication. While one of the references (66) does mention a study on the efficacy of azithromycin or clarithromycin for prophylaxis against experimental endocarditis, this does no…	FALSE	6.53175	0	0	0	0	SAME	0	0	0	0	0	0	0	0	0	0	0	0	0	0	0	0	0	0	0	0	0	SAME	0	0	0	0	0	0	0	0	0	0
claude-3-5-sonnet-20240620	2	18	FALSE	5.22013	Based on the information provided in the context, this statement appears to be false. The context does not specifically mention azithromycin or clarithromycin as recommended alternatives for patients unable to take oral medication. While one of the references (66) does mention a study on the efficacy of azithromycin or clarithromycin for prophylaxis, this does not appear to be part of the officia…	FALSE	0	5.22013	0	0	0	0	SAME	0	0	0	0	0	0	0	0	0	0	0	0	0	0	0	0	0	0	0	0	SAME	0	0	0	0	0	0	0	0	0	0
claude-3-5-sonnet-20240620	3	18	FALSE	5.22262	Based on the information provided in the context, this statement appears to be false. The context does not specifically mention azithromycin or clarithromycin as recommended alternatives for patients unable to take oral medication. While one of the references (66) does mention a study on the efficacy of azithromycin or clarithromycin for prophylaxis against experimental endocarditis, this does no…	BOTH	0	0	5.22262	0	0	0	0	NOTSAME	0	0	0	0	0	0	0	0	0	0	0	0	0	0	0	0	0	0	0	NOTSAME	0	0	0	0	0	0	0	0	0	0
claude-3-5-sonnet-20240620	4	18	FALSE	5.3973	Based on the information provided in the context, this statement appears to be false. The context does not specifically mention azithromycin or clarithromycin as recommended alternatives for patients unable to take oral medication to prevent viridans group streptococcal infective endocarditis before dental procedures. While one of the references (66) does mention a study on the efficacy of azithr…	FALSE	0	0	0	5.3973	0	0	0	0	SAME	0	0	0	0	0	0	0	0	0	0	0	0	0	0	0	0	0	0	SAME	0	0	0	0	0	0	0	0	0	0
claude-3-5-sonnet-20240620	5	18	FALSE	5.25426	Based on the information provided in the context, this statement appears to be false. The context does not specifically mention azithromycin or clarithromycin as recommended alternatives for patients unable to take oral medication. While one of the references (66) does mention a study on the efficacy of azithromycin or clarithromycin for prophylaxis against experimental endocarditis, this does no…	FALSE	0	0	0	0	5.25426	0	0	0	0	SAME	0	0	0	0	0	0	0	0	0	0	0	0	0	0	0	0	0	SAME	0	0	0	0	0	0	0	0	0	0
claude-3-5-sonnet-20240620	1	19	TRUE	2.99748	Based on the information provided in the table, this statement is true. The table shows the antibiotic regimens for dental procedures to prevent infective endocarditis. For adults who are unable to take oral medication, one of the recommended options is: Cefazolin or ceftriaxone: 1 g IM or IV So the recommended single dose of cefazolin for adults unable to take oral medication is indeed 1 gram, g…	TRUE	2.99748	0	0	0	0	SAME	0	0	0	0	0	0	0	0	0	0	0	0	0	0	0	0	0	0	0	0	0	0	SAME	0	0	0	0	0	0	0	0	0
claude-3-5-sonnet-20240620	2	19	TRUE	3.38903	Based on the information provided in the table, this statement is true. The table shows the antibiotic regimens for dental procedures to prevent infective endocarditis. For adults who are unable to take oral medication, one of the recommended options is: Cefazolin or ceftriaxone: 1 g IM or IV So the recommended single dose of cefazolin for adults unable to take oral medication is indeed 1 gram, g…	TRUE	0	3.38903	0	0	0	0	SAME	0	0	0	0	0	0	0	0	0	0	0	0	0	0	0	0	0	0	0	0	0	SAME	0	0	0	0	0	0	0	0	0
claude-3-5-sonnet-20240620	3	19	TRUE	2.44003	Based on the information provided in the table, this statement is true. The table shows the antibiotic regimens for dental procedures to prevent infective endocarditis. For adults who are unable to take oral medication, one of the recommended options is: Cefazolin or ceftriaxone: 1 g IM or IV So the recommended single dose of cefazolin for adults unable to take oral medication is indeed 1 gram, g…	TRUE	0	0	2.44003	0	0	0	0	SAME	0	0	0	0	0	0	0	0	0	0	0	0	0	0	0	0	0	0	0	0	SAME	0	0	0	0	0	0	0	0	0
claude-3-5-sonnet-20240620	4	19	TRUE	2.43085	Based on the information provided in the table, this statement is true. The table shows the antibiotic regimens for dental procedures to prevent infective endocarditis. For adults who are unable to take oral medication, one of the recommended options is: Cefazolin or ceftriaxone: 1 g IM or IV So the recommended single dose of cefazolin for adults unable to take oral medication is indeed 1 gram, g…	TRUE	0	0	0	2.43085	0	0	0	0	SAME	0	0	0	0	0	0	0	0	0	0	0	0	0	0	0	0	0	0	0	SAME	0	0	0	0	0	0	0	0	0
claude-3-5-sonnet-20240620	5	19	TRUE	2.64277	Based on the information provided in the table, this statement is true. The table shows the antibiotic regimens for dental procedures to prevent infective endocarditis. For adults who are unable to take oral medication, one of the recommended options is: Cefazolin or ceftriaxone: 1 g IM or IV So the recommended single dose of cefazolin for adults unable to take oral medication is indeed 1 gram, g…	TRUE	0	0	0	0	2.64277	0	0	0	0	SAME	0	0	0	0	0	0	0	0	0	0	0	0	0	0	0	0	0	0	SAME	0	0	0	0	0	0	0	0	0
claude-3-5-sonnet-20240620	1	20	TRUE	2.85644	Based on the context provided, I do not have enough information to definitively determine if that specific statement is true or false. The given text does not contain details about antibiotic recommendations for patients with penicillin allergies. The context focuses more on the general background and purpose of the 2007 and 2021 AHA guidelines on preventing infective endocarditis, rather than sp…	BOTH	2.85644	0	0	0	0	NOTSAME	0	0	0	0	0	0	0	0	0	0	0	0	0	0	0	0	0	0	0	0	0	0	0	NOTSAME	0	0	0	0	0	0	0	0
claude-3-5-sonnet-20240620	2	20	TRUE	3.08797	Based on the context provided, I do not have enough information to definitively determine if that specific statement is true or false. The given text does not contain details about antibiotic recommendations for patients with penicillin allergies. The context focuses more on the 2007 AHA guidelines that scaled back antibiotic prophylaxis recommendations overall, but does not get into specifics ab…	BOTH	0	3.08797	0	0	0	0	NOTSAME	0	0	0	0	0	0	0	0	0	0	0	0	0	0	0	0	0	0	0	0	0	0	NOTSAME	0	0	0	0	0	0	0	0
claude-3-5-sonnet-20240620	3	20	TRUE	3.38173	Based on the context provided, I do not have enough information to definitively determine if that specific statement is true or false. The given text does not contain details about antibiotic recommendations for patients with penicillin allergies. The context focuses more broadly on the 2007 AHA guidelines for antibiotic prophylaxis to prevent infective endocarditis and a 2021 review of those gui…	BOTH	0	0	3.38173	0	0	0	0	NOTSAME	0	0	0	0	0	0	0	0	0	0	0	0	0	0	0	0	0	0	0	0	0	NOTSAME	0	0	0	0	0	0	0	0
claude-3-5-sonnet-20240620	4	20	TRUE	2.82056	Based on the context provided, I do not have enough information to definitively determine if that specific statement is true or false. The given text does not contain details about antibiotic recommendations for patients with penicillin allergies. The context focuses more on the 2007 AHA guidelines that scaled back antibiotic prophylaxis recommendations overall, but does not get into specifics ab…	BOTH	0	0	0	2.82056	0	0	0	0	NOTSAME	0	0	0	0	0	0	0	0	0	0	0	0	0	0	0	0	0	0	0	0	NOTSAME	0	0	0	0	0	0	0	0
claude-3-5-sonnet-20240620	5	20	TRUE	3.04311	Based on the context provided, I do not have enough information to definitively determine if that specific statement is true or false. The given text does not contain details about antibiotic recommendations for patients with penicillin allergies. The context focuses more on the 2007 AHA guidelines that scaled back antibiotic prophylaxis recommendations overall, but does not get into specifics ab…	BOTH	0	0	0	0	3.04311	0	0	0	0	NOTSAME	0	0	0	0	0	0	0	0	0	0	0	0	0	0	0	0	0	0	0	NOTSAME	0	0	0	0	0	0	0	0
claude-3-5-sonnet-20240620	1	21	FALSE	3.10384	Based on the context provided, I do not have enough information to definitively determine if that specific statement about penicillin allergies and cephalosporins is true or false. The given text focuses on providing background about the 2007 AHA guidelines on antibiotic prophylaxis for infective endocarditis and mentions that a review was done, but does not go into details about specific antibio…	BOTH	3.10384	0	0	0	0	NOTSAME	0	0	0	0	0	0	0	0	0	0	0	0	0	0	0	0	0	0	0	0	0	0	0	0	NOTSAME	0	0	0	0	0	0	0
claude-3-5-sonnet-20240620	2	21	FALSE	3.20593	Based on the context provided, I do not have enough information to definitively determine if that specific statement about penicillin allergies and cephalosporins is true or false. The given text focuses on providing background about the 2007 AHA guidelines on preventing infective endocarditis and mentions that the 2021 statement did not recommend changes to the 2007 guidelines. However, it does …	BOTH	0	3.20593	0	0	0	0	NOTSAME	0	0	0	0	0	0	0	0	0	0	0	0	0	0	0	0	0	0	0	0	0	0	0	NOTSAME	0	0	0	0	0	0	0
claude-3-5-sonnet-20240620	3	21	FALSE	3.38842	Based on the context provided, I do not have enough information to definitively determine if that specific statement about penicillin allergies and cephalosporin use is true or false. The given text does not discuss antibiotic options for patients with penicillin allergies or cross-reactivity between penicillins and cephalosporins. The context focuses more broadly on the 2007 AHA guidelines for a…	BOTH	0	0	3.38842	0	0	0	0	NOTSAME	0	0	0	0	0	0	0	0	0	0	0	0	0	0	0	0	0	0	0	0	0	0	NOTSAME	0	0	0	0	0	0	0
claude-3-5-sonnet-20240620	4	21	FALSE	3.14051	Based on the context provided, I do not have enough information to definitively determine if that specific statement about penicillin allergies and cephalosporins is true or false. The given text focuses on providing background about the 2007 AHA guidelines on preventing infective endocarditis and mentions that the 2021 statement did not recommend changes to the 2007 guidelines. However, it does …	BOTH	0	0	0	3.14051	0	0	0	0	NOTSAME	0	0	0	0	0	0	0	0	0	0	0	0	0	0	0	0	0	0	0	0	0	NOTSAME	0	0	0	0	0	0	0
claude-3-5-sonnet-20240620	5	21	FALSE	3.13652	Based on the context provided, I do not have enough information to definitively determine if that specific statement about penicillin allergies and cephalosporins is true or false. The given text focuses on providing background about the 2007 AHA guidelines on antibiotic prophylaxis for infective endocarditis and mentions that a review was done, but does not contain details about specific antibio…	BOTH	0	0	0	0	3.13652	0	0	0	0	NOTSAME	0	0	0	0	0	0	0	0	0	0	0	0	0	0	0	0	0	0	0	0	NOTSAME	0	0	0	0	0	0	0
claude-3-5-sonnet-20240620	1	22	FALSE	4.58839	Based on the context provided, this statement appears to be false. The passage mentions: "Second, for patients who require serial invasive dental procedures over a relatively short period (days or weeks)" This suggests that the guidelines do address situations where patients need multiple dental procedures in a short timeframe. While the full recommendation is not provided, the fact that this sce…	FALSE	4.58839	0	0	0	0	SAME	0	0	0	0	0	0	0	0	0	0	0	0	0	0	0	0	0	0	0	0	0	0	0	0	0	SAME	0	0	0	0	0	0
claude-3-5-sonnet-20240620	2	22	FALSE	4.61157	Based on the context provided, this statement appears to be false. The passage mentions: "Second, for patients who require serial invasive dental procedures over a relatively short period (days or weeks)" This suggests that the guidelines do address situations where patients need multiple dental procedures in a short timeframe. While the full recommendation is not provided, the fact that this sce…	FALSE	0	4.61157	0	0	0	0	SAME	0	0	0	0	0	0	0	0	0	0	0	0	0	0	0	0	0	0	0	0	0	0	0	0	SAME	0	0	0	0	0	0
claude-3-5-sonnet-20240620	3	22	FALSE	4.06857	Based on the context provided, this statement appears to be false. The passage states: "Second, for patients who require serial invasive dental procedures over a relatively short period (days or weeks)" This suggests that the guidelines do address situations where patients need multiple dental procedures in a short timeframe. While the full recommendation is not provided, the fact that this scena…	FALSE	0	0	4.06857	0	0	0	0	SAME	0	0	0	0	0	0	0	0	0	0	0	0	0	0	0	0	0	0	0	0	0	0	0	SAME	0	0	0	0	0	0
claude-3-5-sonnet-20240620	4	22	FALSE	4.19305	Based on the context provided, this statement appears to be false. The passage states: "Second, for patients who require serial invasive dental procedures over a relatively short period (days or weeks)" While the full sentence is cut off, this suggests that there are specific recommendations for patients undergoing multiple dental procedures in a short timeframe. The implication is that alternati…	FALSE	0	0	0	4.19305	0	0	0	0	SAME	0	0	0	0	0	0	0	0	0	0	0	0	0	0	0	0	0	0	0	0	0	0	SAME	0	0	0	0	0	0
claude-3-5-sonnet-20240620	5	22	FALSE	4.2806	Based on the context provided, this statement appears to be false. The passage mentions: "Second, for patients who require serial invasive dental procedures over a relatively short period (days or weeks)" This suggests that the guidelines do address situations where patients need multiple dental procedures in a short timeframe. While the full recommendation is not provided in the given context, t…	FALSE	0	0	0	0	4.2806	0	0	0	0	SAME	0	0	0	0	0	0	0	0	0	0	0	0	0	0	0	0	0	0	0	0	0	SAME	0	0	0	0	0	0
claude-3-5-sonnet-20240620	1	23	TRUE	2.60168	Based on the given context, I do not have enough information to determine if that specific statement is true or false. The provided text does not discuss selecting different classes of antibiotics for patients already on a short course of oral antibiotics before dental procedures. The context focuses more on general recommendations for antibiotic prophylaxis in high-risk patients, but does not ad…	BOTH	2.60168	0	0	0	0	NOTSAME	0	0	0	0	0	0	0	0	0	0	0	0	0	0	0	0	0	0	0	0	0	0	0	0	0	0	NOTSAME	0	0	0	0	0
claude-3-5-sonnet-20240620	2	23	TRUE	2.45184	Based on the provided context, I do not have enough information to determine if that specific statement is true or false. The given text does not discuss selecting different classes of antibiotics for patients already on a short course of oral antibiotics before dental procedures. The context focuses more on general recommendations for antibiotic prophylaxis in high-risk patients, but does not ad…	BOTH	0	2.45184	0	0	0	0	NOTSAME	0	0	0	0	0	0	0	0	0	0	0	0	0	0	0	0	0	0	0	0	0	0	0	0	0	NOTSAME	0	0	0	0	0
claude-3-5-sonnet-20240620	3	23	TRUE	2.60628	Based on the given context, I do not have enough information to definitively determine if that statement is true or false. The provided text does not specifically address selecting different classes of antibiotics for patients already on a short course of oral antibiotics before a dental procedure. The context focuses more on general recommendations for antibiotic prophylaxis in high-risk patient…	BOTH	0	0	2.60628	0	0	0	0	NOTSAME	0	0	0	0	0	0	0	0	0	0	0	0	0	0	0	0	0	0	0	0	0	0	0	0	NOTSAME	0	0	0	0	0
claude-3-5-sonnet-20240620	4	23	TRUE	2.73781	Based on the provided context, I do not have enough information to definitively determine if that statement is true or false. The given text does not contain specific information about selecting different classes of antibiotics for patients already on a short course of oral antibiotics before a dental procedure. The context focuses more on general recommendations for antibiotic prophylaxis in hig…	BOTH	0	0	0	2.73781	0	0	0	0	NOTSAME	0	0	0	0	0	0	0	0	0	0	0	0	0	0	0	0	0	0	0	0	0	0	0	NOTSAME	0	0	0	0	0
claude-3-5-sonnet-20240620	5	23	TRUE	2.45484	Based on the given context, I do not have enough information to determine if that specific statement is true or false. The provided text does not discuss selecting different classes of antibiotics for patients already on a short course of oral antibiotics before dental procedures. The context focuses more on general recommendations for antibiotic prophylaxis in high-risk patients, but does not ad…	BOTH	0	0	0	0	2.45484	0	0	0	0	NOTSAME	0	0	0	0	0	0	0	0	0	0	0	0	0	0	0	0	0	0	0	0	0	0	NOTSAME	0	0	0	0	0
claude-3-5-sonnet-20240620	1	24	FALSE	6.09006	Based on the context provided, this statement appears to be false. The passage does not explicitly state that antibiotics should always be given before dental procedures and never afterwards. In fact, the 2007 AHA guidelines mentioned in the context significantly scaled back the recommendations for antibiotic prophylaxis for infective endocarditis. Specifically, the passage states: "The 2007 guid…	FALSE	6.09006	0	0	0	0	SAME	0	0	0	0	0	0	0	0	0	0	0	0	0	0	0	0	0	0	0	0	0	0	0	0	0	0	0	SAME	0	0	0	0
claude-3-5-sonnet-20240620	2	24	FALSE	4.61383	Based on the context provided, this statement appears to be false. The passage does not explicitly state that antibiotics should always be given before dental procedures and never afterwards. In fact, the 2007 AHA guidelines mentioned in the context significantly scaled back the recommendations for antibiotic prophylaxis for infective endocarditis. Specifically, the passage states: "The 2007 guid…	FALSE	0	4.61383	0	0	0	0	SAME	0	0	0	0	0	0	0	0	0	0	0	0	0	0	0	0	0	0	0	0	0	0	0	0	0	0	SAME	0	0	0	0
claude-3-5-sonnet-20240620	3	24	FALSE	4.00997	Based on the context provided, this statement appears to be false. The passage does not explicitly state that antibiotics should always be given before dental procedures and never afterwards. In fact, the 2007 AHA guidelines mentioned in the context significantly scaled back recommendations for antibiotic prophylaxis, limiting it to only 4 high-risk categories of patients rather than recommending…	FALSE	0	0	4.00997	0	0	0	0	SAME	0	0	0	0	0	0	0	0	0	0	0	0	0	0	0	0	0	0	0	0	0	0	0	0	0	SAME	0	0	0	0
claude-3-5-sonnet-20240620	4	24	FALSE	5.20239	Based on the context provided, this statement appears to be false. The passage does not explicitly state that antibiotics should always be given before dental procedures and never afterwards. In fact, the 2007 AHA guidelines mentioned in the context significantly scaled back the recommendations for antibiotic prophylaxis for infective endocarditis. Specifically, the passage states: "The 2007 guid…	FALSE	0	0	0	5.20239	0	0	0	0	SAME	0	0	0	0	0	0	0	0	0	0	0	0	0	0	0	0	0	0	0	0	0	0	0	0	SAME	0	0	0	0
claude-3-5-sonnet-20240620	5	24	FALSE	3.68132	Based on the context provided, this statement appears to be false. The passage does not explicitly state that antibiotics should always be given before dental procedures and never afterwards. In fact, the 2007 AHA guidelines mentioned in the context significantly scaled back recommendations for antibiotic prophylaxis, limiting it to only 4 high-risk categories of patients rather than recommending…	FALSE	0	0	0	0	3.68132	0	0	0	0	SAME	0	0	0	0	0	0	0	0	0	0	0	0	0	0	0	0	0	0	0	0	0	0	0	SAME	0	0	0	0
claude-3-5-sonnet-20240620	1	25	TRUE	4.06621	Based on the context provided, this statement is true. The passage states: "A recent study in the United Kingdom suggested that a single dose of clindamycin may cause complications, including death, from Clostridioides difficile infection." It also mentions that: "Clindamycin may cause more frequent and severe reactions than other antibiotics used for AP, and its use is no longer suggested in thi…	TRUE	4.06621	0	0	0	0	SAME	0	0	0	0	0	0	0	0	0	0	0	0	0	0	0	0	0	0	0	0	0	0	0	0	0	0	0	0	SAME	0	0	0
claude-3-5-sonnet-20240620	2	25	TRUE	4.15588	Based on the context provided, this statement is true. The passage states: "A recent study in the United Kingdom suggested that a single dose of clindamycin may cause complications, including death, from Clostridioides difficile infection." It also mentions: "Clindamycin may cause more frequent and severe reactions than other antibiotics used for AP, and its use is no longer suggested in this doc…	TRUE	0	4.15588	0	0	0	0	SAME	0	0	0	0	0	0	0	0	0	0	0	0	0	0	0	0	0	0	0	0	0	0	0	0	0	0	0	SAME	0	0	0
claude-3-5-sonnet-20240620	3	25	TRUE	3.46898	Based on the context provided, this statement is true. The passage states: "A recent study in the United Kingdom suggested that a single dose of clindamycin may cause complications, including death, from Clostridioides difficile infection." The text goes on to say that clindamycin may cause more frequent and severe reactions than other antibiotics used for antibiotic prophylaxis, and its use is n…	TRUE	0	0	3.46898	0	0	0	0	SAME	0	0	0	0	0	0	0	0	0	0	0	0	0	0	0	0	0	0	0	0	0	0	0	0	0	0	SAME	0	0	0
claude-3-5-sonnet-20240620	4	25	TRUE	4.09121	Based on the context provided, this statement is true. The passage states: "A recent study in the United Kingdom suggested that a single dose of clindamycin may cause complications, including death, from Clostridioides difficile infection." It also mentions that: "Clindamycin may cause more frequent and severe reactions than other antibiotics used for AP, and its use is no longer suggested in thi…	TRUE	0	0	0	4.09121	0	0	0	0	SAME	0	0	0	0	0	0	0	0	0	0	0	0	0	0	0	0	0	0	0	0	0	0	0	0	0	SAME	0	0	0
claude-3-5-sonnet-20240620	5	25	TRUE	4.16264	Based on the context provided, this statement appears to be true. The passage states: "A recent study in the United Kingdom suggested that a single dose of clindamycin may cause complications, including death, from Clostridioides difficile infection." It also notes that: "Clindamycin may cause more frequent and severe reactions than other antibiotics used for AP, and its use is no longer suggeste…	TRUE	0	0	0	0	4.16264	0	0	0	0	SAME	0	0	0	0	0	0	0	0	0	0	0	0	0	0	0	0	0	0	0	0	0	0	0	0	SAME	0	0	0
claude-3-5-sonnet-20240620	1	26	TRUE	2.96532	The statement is true based on the given context. The passage specifically states: "In patients undergoing multiple sequential dental appointments, if possible, it is preferable to delay the next procedure for 10 days after the last dose of antibiotic therapy." This recommendation appears to be aimed at reducing the risk of developing antibiotic-resistant bacteria. The context mentions a study sh…	TRUE	2.96532	0	0	0	0	SAME	0	0	0	0	0	0	0	0	0	0	0	0	0	0	0	0	0	0	0	0	0	0	0	0	0	0	0	0	0	SAME	0	0
claude-3-5-sonnet-20240620	2	26	TRUE	3.87265	The statement is true based on the given context. The passage specifically states: "In patients undergoing multiple sequential dental appointments, if possible, it is preferable to delay the next procedure for 10 days after the last dose of antibiotic therapy." This recommendation appears to be aimed at reducing the risk of developing antibiotic-resistant bacteria. The context mentions a study sh…	TRUE	0	3.87265	0	0	0	0	SAME	0	0	0	0	0	0	0	0	0	0	0	0	0	0	0	0	0	0	0	0	0	0	0	0	0	0	0	0	SAME	0	0
claude-3-5-sonnet-20240620	3	26	TRUE	3.31008	The statement is true based on the given context. The passage specifically states: "In patients undergoing multiple sequential dental appointments, if possible, it is preferable to delay the next procedure for 10 days after the last dose of antibiotic therapy." This recommendation appears to be aimed at reducing the risk of developing antibiotic-resistant bacteria. The context mentions a study sh…	TRUE	0	0	3.31008	0	0	0	0	SAME	0	0	0	0	0	0	0	0	0	0	0	0	0	0	0	0	0	0	0	0	0	0	0	0	0	0	0	SAME	0	0
claude-3-5-sonnet-20240620	4	26	TRUE	2.90856	The statement is true based on the given context. The passage specifically states: "In patients undergoing multiple sequential dental appointments, if possible, it is preferable to delay the next procedure for 10 days after the last dose of antibiotic therapy." This recommendation appears to be aimed at reducing the risk of developing antibiotic-resistant bacteria. The context mentions a study sh…	TRUE	0	0	0	2.90856	0	0	0	0	SAME	0	0	0	0	0	0	0	0	0	0	0	0	0	0	0	0	0	0	0	0	0	0	0	0	0	0	SAME	0	0
claude-3-5-sonnet-20240620	5	26	TRUE	2.90232	The statement is true based on the given context. The passage specifically states: "In patients undergoing multiple sequential dental appointments, if possible, it is preferable to delay the next procedure for 10 days after the last dose of antibiotic therapy." This recommendation appears to be aimed at reducing the risk of developing antibiotic-resistant bacteria. The context mentions a study sh…	TRUE	0	0	0	0	2.90232	0	0	0	0	SAME	0	0	0	0	0	0	0	0	0	0	0	0	0	0	0	0	0	0	0	0	0	0	0	0	0	SAME	0	0
claude-3-5-sonnet-20240620	1	27	TRUE	2.99067	Based on the context provided, I do not see any specific information addressing whether patients already receiving parenteral antibiotics for infective endocarditis should continue the same antibiotic during dental procedures. The text does not directly discuss this scenario or make any recommendations about it. Therefore, I do not have enough information from the given context to determine if th…	BOTH	2.99067	0	0	0	0	NOTSAME	0	0	0	0	0	0	0	0	0	0	0	0	0	0	0	0	0	0	0	0	0	0	0	0	0	0	0	0	0	0	NOTSAME	0
claude-3-5-sonnet-20240620	2	27	TRUE	3.35401	Based on the context provided, I do not see any specific information addressing whether patients already receiving parenteral antibiotics for infective endocarditis should continue the same antibiotic during dental procedures. The text focuses mainly on the 2007 AHA guidelines for antibiotic prophylaxis and a review of evidence since then, but does not appear to discuss this particular scenario. …	BOTH	0	3.35401	0	0	0	0	NOTSAME	0	0	0	0	0	0	0	0	0	0	0	0	0	0	0	0	0	0	0	0	0	0	0	0	0	0	0	0	0	NOTSAME	0
claude-3-5-sonnet-20240620	3	27	TRUE	2.82306	Based on the context provided, I do not see any specific information addressing that exact statement about patients receiving parenteral antimicrobial therapy for infective endocarditis. The context focuses more on general recommendations for antibiotic prophylaxis for dental procedures in high-risk patients, but does not appear to discuss the specific scenario of patients already receiving paren…	BOTH	0	0	2.82306	0	0	0	0	NOTSAME	0	0	0	0	0	0	0	0	0	0	0	0	0	0	0	0	0	0	0	0	0	0	0	0	0	0	0	0	NOTSAME	0
claude-3-5-sonnet-20240620	4	27	TRUE	4.32886	Based on the context provided, I cannot definitively determine if that specific statement is true or false. The given text does not directly address the scenario of patients already receiving parenteral antibiotics for infective endocarditis who then require a dental procedure. The context focuses more broadly on the 2007 AHA guidelines for antibiotic prophylaxis to prevent viridans group strepto…	BOTH	0	0	0	4.32886	0	0	0	0	NOTSAME	0	0	0	0	0	0	0	0	0	0	0	0	0	0	0	0	0	0	0	0	0	0	0	0	0	0	0	NOTSAME	0
claude-3-5-sonnet-20240620	5	27	TRUE	3.30827	Based on the context provided, I do not see any specific information addressing whether patients already receiving parenteral antibiotics for infective endocarditis should continue the same antibiotic during dental procedures. The text focuses mainly on the 2007 AHA guidelines for antibiotic prophylaxis and a review of evidence since then, but does not appear to discuss this particular scenario. …	BOTH	0	0	0	0	3.30827	0	0	0	0	NOTSAME	0	0	0	0	0	0	0	0	0	0	0	0	0	0	0	0	0	0	0	0	0	0	0	0	0	0	NOTSAME	0
claude-3-5-sonnet-20240620	1	28	FALSE	4.68996	Based on the context provided, this statement is false. The passage indicates that in 2007, the American Heart Association (AHA) significantly scaled back the recommendations for antibiotic prophylaxis to prevent viridans group streptococcal (VGS) infective endocarditis. Specifically: 1. The 2007 guidelines reduced the underlying conditions for which antibiotic prophylaxis was recommended to only…	FALSE	4.68996	0	0	0	0	SAME	0	0	0	0	0	0	0	0	0	0	0	0	0	0	0	0	0	0	0	0	0	0	0	0	0	0	0	0	0	0	0	SAME
claude-3-5-sonnet-20240620	2	28	FALSE	5.07986	Based on the context provided, this statement is false. The passage indicates that in 2007, the American Heart Association (AHA) significantly scaled back the recommendations for antibiotic prophylaxis to prevent viridans group streptococcal (VGS) infective endocarditis. Specifically: 1. The 2007 guidelines reduced the underlying conditions for which antibiotic prophylaxis was recommended to only…	FALSE	0	5.07986	0	0	0	0	SAME	0	0	0	0	0	0	0	0	0	0	0	0	0	0	0	0	0	0	0	0	0	0	0	0	0	0	0	0	0	0	SAME
claude-3-5-sonnet-20240620	3	28	FALSE	5.39539	Based on the context provided, that statement is false. The passage indicates that in 2007, the American Heart Association significantly scaled back the recommendations for antibiotic prophylaxis to prevent viridans group streptococcal (VGS) infective endocarditis. Specifically: 1. The 2007 guidelines "significantly scaled back the underlying conditions for which antibiotic prophylaxis was recomm…	FALSE	0	0	5.39539	0	0	0	0	SAME	0	0	0	0	0	0	0	0	0	0	0	0	0	0	0	0	0	0	0	0	0	0	0	0	0	0	0	0	0	SAME
claude-3-5-sonnet-20240620	4	28	FALSE	5.27888	Based on the context provided, that statement is false. The passage indicates that in 2007, the American Heart Association significantly scaled back the recommendations for antibiotic prophylaxis to prevent viridans group streptococcal (VGS) infective endocarditis. Specifically: 1. The 2007 guidelines "significantly scaled back the underlying conditions for which antibiotic prophylaxis was recomm…	FALSE	0	0	0	5.27888	0	0	0	0	SAME	0	0	0	0	0	0	0	0	0	0	0	0	0	0	0	0	0	0	0	0	0	0	0	0	0	0	0	0	SAME
claude-3-5-sonnet-20240620	5	28	FALSE	4.39705	Based on the context provided, that statement is false. The passage indicates that in 2007, the American Heart Association significantly scaled back the recommendations for antibiotic prophylaxis to prevent viridans group streptococcal (VGS) infective endocarditis. Specifically: 1. The 2007 guidelines "significantly scaled back the underlying conditions for which antibiotic prophylaxis was recomm…	FALSE	0	0	0	0	4.39705	0	0	0	0	SAME	0	0	0	0	0	0	0	0	0	0	0	0	0	0	0	0	0	0	0	0	0	0	0	0	0	0	0	SAME
							114.616	117.644	111.73	114.157	111.219
											NoSAME	18	18	16	18	18	0	5	0	5	5	5	5	5	0	4	0	5	0	5	0	5	5	4	5	0	0	5	0	5	5	5	0	5
											NoNOTSAME	10	10	12	10	10	5	0	5	0	0	0	0	0	5	1	5	0	5	0	5	0	0	1	0	5	5	0	5	0	0	0	5	0

## Sheet: Prompt_claude-3-5-sonnet-202406
model	run_number	question_number	known_answer	elapsed_time	llm_answer	llm_answer_parsing	elapsed_time_1	elapsed_time_2	elapsed_time_3	elapsed_time_4	elapsed_time_5	check_1	check_2	check_3	check_4	check_5	check_q1	check_q2	check_q3	check_q4	check_q5	check_q6	check_q7	check_q8	check_q9	check_q10	check_q11	check_q12	check_q13	check_q14	check_q15	check_q16	check_q17	check_q18	check_q19	check_q20	check_q21	check_q22	check_q23	check_q24	check_q25	check_q26	check_q27	check_q28
claude-3-5-sonnet-20240620	1	1	TRUE	4.73673	Based on the context provided, this statement appears to be false. The passage mentions that in 2007, the American Heart Association significantly scaled back the conditions for which antibiotic prophylaxis was recommended for preventing viridans group streptococcal (VGS) infective endocarditis. Specifically, it states: "The 2007 guidelines significantly scaled back the underlying conditions for …	FALSE	4.73673	0	0	0	0	NOTSAME	0	0	0	0	NOTSAME	0	0	0	0	0	0	0	0	0	0	0	0	0	0	0	0	0	0	0	0	0	0	0	0	0	0	0
claude-3-5-sonnet-20240620	2	1	TRUE	5.88476	Based on the context provided, this statement appears to be false. The key information is in Table 1, which summarizes the changes made in the 2007 AHA guidelines compared to previous recommendations. Specifically, it states: "The 2007 guidelines significantly scaled back the underlying conditions for which antibiotic prophylaxis was recommended, leaving only 4 categories thought to confer the hi…	FALSE	0	5.88476	0	0	0	0	NOTSAME	0	0	0	NOTSAME	0	0	0	0	0	0	0	0	0	0	0	0	0	0	0	0	0	0	0	0	0	0	0	0	0	0	0
claude-3-5-sonnet-20240620	3	1	TRUE	4.85833	Based on the context provided, this statement appears to be false. The key information is in Table 1, which summarizes the changes made in the 2007 AHA guidelines compared to previous recommendations. Specifically, it states: "The 2007 guidelines significantly scaled back the underlying conditions for which antibiotic prophylaxis was recommended, leaving only 4 categories thought to confer the hi…	FALSE	0	0	4.85833	0	0	0	0	NOTSAME	0	0	NOTSAME	0	0	0	0	0	0	0	0	0	0	0	0	0	0	0	0	0	0	0	0	0	0	0	0	0	0	0
claude-3-5-sonnet-20240620	4	1	TRUE	5.07191	Based on the context provided, this statement appears to be false. The key information is in Table 1, which summarizes the significant changes made in the 2007 AHA guidelines compared to previous recommendations. Specifically, it states: "The 2007 guidelines significantly scaled back the underlying conditions for which antibiotic prophylaxis was recommended, leaving only 4 categories thought to c…	FALSE	0	0	0	5.07191	0	0	0	0	NOTSAME	0	NOTSAME	0	0	0	0	0	0	0	0	0	0	0	0	0	0	0	0	0	0	0	0	0	0	0	0	0	0	0
claude-3-5-sonnet-20240620	5	1	TRUE	5.02919	Based on the context provided, this statement appears to be false. The passage mentions that in 2007, the American Heart Association significantly scaled back the conditions for which antibiotic prophylaxis was recommended for preventing viridans group streptococcal (VGS) infective endocarditis before dental procedures. Specifically, it states: "The 2007 guidelines significantly scaled back the u…	FALSE	0	0	0	0	5.02919	0	0	0	0	NOTSAME	NOTSAME	0	0	0	0	0	0	0	0	0	0	0	0	0	0	0	0	0	0	0	0	0	0	0	0	0	0	0
claude-3-5-sonnet-20240620	1	2	FALSE	3.9802	Based on the context provided, this statement is false. The 2007 American Heart Association guidelines significantly scaled back the conditions for which antibiotic prophylaxis was recommended for preventing viridans group streptococcal (VGS) infective endocarditis. The guidelines now only recommend prophylaxis for 4 categories of patients at highest risk of adverse outcomes. Coronary artery sten…	FALSE	3.9802	0	0	0	0	SAME	0	0	0	0	0	SAME	0	0	0	0	0	0	0	0	0	0	0	0	0	0	0	0	0	0	0	0	0	0	0	0	0	0
claude-3-5-sonnet-20240620	2	2	FALSE	4.05873	Based on the context provided, this statement is false. The 2007 American Heart Association guidelines significantly scaled back the conditions for which antibiotic prophylaxis was recommended for preventing viridans group streptococcal (VGS) infective endocarditis. The guidelines now only recommend prophylaxis for 4 categories of patients at highest risk of adverse outcomes. Coronary artery sten…	FALSE	0	4.05873	0	0	0	0	SAME	0	0	0	0	SAME	0	0	0	0	0	0	0	0	0	0	0	0	0	0	0	0	0	0	0	0	0	0	0	0	0	0
claude-3-5-sonnet-20240620	3	2	FALSE	4.744	Based on the context provided, this statement is false. The 2007 American Heart Association guidelines significantly scaled back the conditions for which antibiotic prophylaxis was recommended for preventing viridans group streptococcal (VGS) infective endocarditis. The guidelines now only recommend antibiotic prophylaxis for 4 categories of patients considered at highest risk of adverse outcomes…	FALSE	0	0	4.744	0	0	0	0	SAME	0	0	0	SAME	0	0	0	0	0	0	0	0	0	0	0	0	0	0	0	0	0	0	0	0	0	0	0	0	0	0
claude-3-5-sonnet-20240620	4	2	FALSE	3.74697	Based on the context provided, this statement is false. The 2007 American Heart Association guidelines significantly scaled back the conditions for which antibiotic prophylaxis was recommended for preventing viridans group streptococcal (VGS) infective endocarditis. The guidelines now only recommend prophylaxis for 4 categories of patients at highest risk of adverse outcomes. Coronary artery sten…	FALSE	0	0	0	3.74697	0	0	0	0	SAME	0	0	SAME	0	0	0	0	0	0	0	0	0	0	0	0	0	0	0	0	0	0	0	0	0	0	0	0	0	0
claude-3-5-sonnet-20240620	5	2	FALSE	3.88982	Based on the context provided, this statement is false. The 2007 American Heart Association guidelines significantly scaled back the conditions for which antibiotic prophylaxis was recommended for preventing viridans group streptococcal (VGS) infective endocarditis. The guidelines now only recommend prophylaxis for 4 categories of patients at highest risk of adverse outcomes. Coronary artery sten…	FALSE	0	0	0	0	3.88982	0	0	0	0	SAME	0	SAME	0	0	0	0	0	0	0	0	0	0	0	0	0	0	0	0	0	0	0	0	0	0	0	0	0	0
claude-3-5-sonnet-20240620	1	3	FALSE	4.5045	Based on the context provided, that statement is false. The 2021 American Heart Association scientific statement on prevention of viridans group streptococcal infective endocarditis maintains recommendations for antibiotic prophylaxis in certain high-risk cardiac conditions. While the full list is not provided in the given excerpt, other sources indicate that patients with prosthetic heart valves…	FALSE	4.5045	0	0	0	0	SAME	0	0	0	0	0	0	SAME	0	0	0	0	0	0	0	0	0	0	0	0	0	0	0	0	0	0	0	0	0	0	0	0	0
claude-3-5-sonnet-20240620	2	3	FALSE	5.17464	Based on the context provided, that statement is false. The 2021 American Heart Association scientific statement on prevention of viridans group streptococcal infective endocarditis maintains recommendations for antibiotic prophylaxis in certain high-risk cardiac conditions. While the full list is not provided in the given excerpt, it's clear that prosthetic heart valves, including transcatheter …	FALSE	0	5.17464	0	0	0	0	SAME	0	0	0	0	0	SAME	0	0	0	0	0	0	0	0	0	0	0	0	0	0	0	0	0	0	0	0	0	0	0	0	0
claude-3-5-sonnet-20240620	3	3	FALSE	4.34508	Based on the context provided, that statement is false. The 2021 American Heart Association scientific statement on prevention of viridans group streptococcal infective endocarditis maintains recommendations for antibiotic prophylaxis in certain high-risk cardiac conditions. While the full list is not provided in the given excerpt, other sources indicate that patients with prosthetic heart valves…	FALSE	0	0	4.34508	0	0	0	0	SAME	0	0	0	0	SAME	0	0	0	0	0	0	0	0	0	0	0	0	0	0	0	0	0	0	0	0	0	0	0	0	0
claude-3-5-sonnet-20240620	4	3	FALSE	4.49974	Based on the context provided, that statement is false. The 2021 American Heart Association scientific statement on prevention of viridans group streptococcal infective endocarditis maintains the recommendation for antibiotic prophylaxis for certain high-risk cardiac conditions before dental procedures. While the full list is not provided in the given excerpt, it is mentioned that the 2007 guidel…	FALSE	0	0	0	4.49974	0	0	0	0	SAME	0	0	0	SAME	0	0	0	0	0	0	0	0	0	0	0	0	0	0	0	0	0	0	0	0	0	0	0	0	0
claude-3-5-sonnet-20240620	5	3	FALSE	4.33608	Based on the information provided in the context, that statement appears to be false. The context does not specifically mention transcatheter prosthetic valve placement. However, it does indicate that the 2007 American Heart Association guidelines significantly scaled back the conditions requiring antibiotic prophylaxis, leaving only 4 categories thought to confer the highest risk of adverse outc…	FALSE	0	0	0	0	4.33608	0	0	0	0	SAME	0	0	SAME	0	0	0	0	0	0	0	0	0	0	0	0	0	0	0	0	0	0	0	0	0	0	0	0	0
claude-3-5-sonnet-20240620	1	4	TRUE	5.86128	Based on the context provided, the statement "Patients with pacemaker devices do not require antibiotic prophylaxis before a dental procedure to prevent viridans group streptococcal infective endocarditis" appears to be true. The key evidence for this comes from the following points in the context: 1. The 2007 AHA guidelines "significantly scaled back the underlying conditions for which antibioti…	TRUE	5.86128	0	0	0	0	SAME	0	0	0	0	0	0	0	SAME	0	0	0	0	0	0	0	0	0	0	0	0	0	0	0	0	0	0	0	0	0	0	0	0
claude-3-5-sonnet-20240620	2	4	TRUE	5.33886	Based on the information provided in the context, the statement "Patients with pacemaker devices do not require antibiotic prophylaxis before a dental procedure to prevent viridans group streptococcal infective endocarditis" appears to be true. The context mentions that in 2007, the American Heart Association significantly scaled back the conditions for which antibiotic prophylaxis was recommende…	TRUE	0	5.33886	0	0	0	0	SAME	0	0	0	0	0	0	SAME	0	0	0	0	0	0	0	0	0	0	0	0	0	0	0	0	0	0	0	0	0	0	0	0
claude-3-5-sonnet-20240620	3	4	TRUE	5.81974	Based on the context provided, the statement "Patients with pacemaker devices do not require antibiotic prophylaxis before a dental procedure to prevent viridans group streptococcal infective endocarditis" is likely true. The key evidence supporting this is: 1. The 2007 AHA guidelines "significantly scaled back the underlying conditions for which antibiotic prophylaxis was recommended, leaving on…	TRUE	0	0	5.81974	0	0	0	0	SAME	0	0	0	0	0	SAME	0	0	0	0	0	0	0	0	0	0	0	0	0	0	0	0	0	0	0	0	0	0	0	0
claude-3-5-sonnet-20240620	4	4	TRUE	5.80135	Based on the context provided, the statement "Patients with pacemaker devices do not require antibiotic prophylaxis before a dental procedure to prevent viridans group streptococcal infective endocarditis" appears to be true. The key evidence for this comes from the following points in the context: 1. The 2007 AHA guidelines "significantly scaled back the underlying conditions for which antibioti…	TRUE	0	0	0	5.80135	0	0	0	0	SAME	0	0	0	0	SAME	0	0	0	0	0	0	0	0	0	0	0	0	0	0	0	0	0	0	0	0	0	0	0	0
claude-3-5-sonnet-20240620	5	4	TRUE	5.0468	Based on the information provided in the context, the statement "Patients with pacemaker devices do not require antibiotic prophylaxis before a dental procedure to prevent viridans group streptococcal infective endocarditis" appears to be true. The context mentions that in 2007, the American Heart Association significantly scaled back the conditions for which antibiotic prophylaxis was recommende…	TRUE	0	0	0	0	5.0468	0	0	0	0	SAME	0	0	0	SAME	0	0	0	0	0	0	0	0	0	0	0	0	0	0	0	0	0	0	0	0	0	0	0	0
claude-3-5-sonnet-20240620	1	5	FALSE	4.18199	Based on the information provided in the context, this statement is false. The 2007 AHA guidelines significantly scaled back the conditions for which antibiotic prophylaxis was recommended for preventing viridans group streptococcal (VGS) infective endocarditis. The guidelines now only recommend prophylaxis for 4 categories of patients thought to be at highest risk of adverse outcomes from VGS in…	FALSE	4.18199	0	0	0	0	SAME	0	0	0	0	0	0	0	0	SAME	0	0	0	0	0	0	0	0	0	0	0	0	0	0	0	0	0	0	0	0	0	0	0
claude-3-5-sonnet-20240620	2	5	FALSE	4.78125	Based on the information provided in the context, this statement is false. The 2007 AHA guidelines significantly scaled back the conditions for which antibiotic prophylaxis was recommended for preventing viridans group streptococcal (VGS) infective endocarditis. The guidelines now only recommend prophylaxis for 4 categories of patients thought to be at highest risk of adverse outcomes from VGS in…	FALSE	0	4.78125	0	0	0	0	SAME	0	0	0	0	0	0	0	SAME	0	0	0	0	0	0	0	0	0	0	0	0	0	0	0	0	0	0	0	0	0	0	0
claude-3-5-sonnet-20240620	3	5	FALSE	4.12024	Based on the information provided in the context, this statement is false. The 2007 AHA guidelines significantly scaled back the conditions for which antibiotic prophylaxis was recommended for preventing viridans group streptococcal (VGS) infective endocarditis. The guidelines now only recommend prophylaxis for 4 categories of patients thought to be at highest risk of adverse outcomes from VGS in…	FALSE	0	0	4.12024	0	0	0	0	SAME	0	0	0	0	0	0	SAME	0	0	0	0	0	0	0	0	0	0	0	0	0	0	0	0	0	0	0	0	0	0	0
claude-3-5-sonnet-20240620	4	5	FALSE	5.20159	Based on the information provided in the context, this statement is false. The 2007 AHA guidelines significantly scaled back the conditions for which antibiotic prophylaxis was recommended for preventing viridans group streptococcal (VGS) infective endocarditis. The guidelines now only recommend prophylaxis for 4 categories of patients thought to be at highest risk of adverse outcomes from VGS in…	FALSE	0	0	0	5.20159	0	0	0	0	SAME	0	0	0	0	0	SAME	0	0	0	0	0	0	0	0	0	0	0	0	0	0	0	0	0	0	0	0	0	0	0
claude-3-5-sonnet-20240620	5	5	FALSE	4.16582	Based on the information provided in the context, this statement is false. The 2007 AHA guidelines significantly scaled back the conditions for which antibiotic prophylaxis was recommended for preventing viridans group streptococcal (VGS) infective endocarditis. The guidelines now only recommend prophylaxis for 4 categories of patients thought to be at highest risk of adverse outcomes from VGS in…	FALSE	0	0	0	0	4.16582	0	0	0	0	SAME	0	0	0	0	SAME	0	0	0	0	0	0	0	0	0	0	0	0	0	0	0	0	0	0	0	0	0	0	0
claude-3-5-sonnet-20240620	1	6	FALSE	3.58619	Based on the information provided in the context, that statement is false. The 2007 American Heart Association guidelines, which were reaffirmed in this 2021 scientific statement, significantly scaled back the conditions for which antibiotic prophylaxis is recommended for dental procedures. The guidelines now only recommend antibiotic prophylaxis for 4 categories of patients at highest risk of ad…	FALSE	3.58619	0	0	0	0	SAME	0	0	0	0	0	0	0	0	0	SAME	0	0	0	0	0	0	0	0	0	0	0	0	0	0	0	0	0	0	0	0	0	0
claude-3-5-sonnet-20240620	2	6	FALSE	3.5394	Based on the information provided in the context, that statement is false. The 2007 American Heart Association guidelines, which were reaffirmed in this 2021 scientific statement, significantly scaled back the conditions for which antibiotic prophylaxis is recommended for dental procedures. The guidelines now only recommend antibiotic prophylaxis for 4 categories of patients at highest risk of ad…	FALSE	0	3.5394	0	0	0	0	SAME	0	0	0	0	0	0	0	0	SAME	0	0	0	0	0	0	0	0	0	0	0	0	0	0	0	0	0	0	0	0	0	0
claude-3-5-sonnet-20240620	3	6	FALSE	3.37392	Based on the information provided in the context, that statement is false. The 2007 American Heart Association guidelines, which were reaffirmed in this 2021 scientific statement, significantly scaled back the conditions for which antibiotic prophylaxis is recommended for dental procedures. The guidelines now only recommend antibiotic prophylaxis for 4 categories of patients at highest risk of ad…	FALSE	0	0	3.37392	0	0	0	0	SAME	0	0	0	0	0	0	0	SAME	0	0	0	0	0	0	0	0	0	0	0	0	0	0	0	0	0	0	0	0	0	0
claude-3-5-sonnet-20240620	4	6	FALSE	3.52643	Based on the information provided in the context, that statement is false. The 2007 American Heart Association guidelines, which were reaffirmed in this 2021 scientific statement, significantly scaled back the conditions for which antibiotic prophylaxis was recommended for dental procedures. The guidelines now only recommend antibiotic prophylaxis for 4 categories of patients at highest risk of a…	FALSE	0	0	0	3.52643	0	0	0	0	SAME	0	0	0	0	0	0	SAME	0	0	0	0	0	0	0	0	0	0	0	0	0	0	0	0	0	0	0	0	0	0
claude-3-5-sonnet-20240620	5	6	FALSE	3.50521	Based on the information provided in the context, that statement is false. The 2007 American Heart Association guidelines, which were reaffirmed in this 2021 scientific statement, significantly scaled back the conditions for which antibiotic prophylaxis is recommended for dental procedures. The guidelines now only recommend antibiotic prophylaxis for 4 categories of patients at highest risk of ad…	FALSE	0	0	0	0	3.50521	0	0	0	0	SAME	0	0	0	0	0	SAME	0	0	0	0	0	0	0	0	0	0	0	0	0	0	0	0	0	0	0	0	0	0
claude-3-5-sonnet-20240620	1	7	FALSE	3.70578	Based on the context provided, that statement is false. The 2007 AHA guidelines, which this scientific statement is reviewing and reaffirming, recommend antibiotic prophylaxis for certain high-risk categories of patients before invasive dental procedures to prevent viridans group streptococcal (VGS) infective endocarditis (IE). Specifically, the guidelines recommend antibiotic prophylaxis for pat…	FALSE	3.70578	0	0	0	0	SAME	0	0	0	0	0	0	0	0	0	0	SAME	0	0	0	0	0	0	0	0	0	0	0	0	0	0	0	0	0	0	0	0	0
claude-3-5-sonnet-20240620	2	7	FALSE	3.89315	Based on the context provided, that statement is false. The 2007 AHA guidelines, which this scientific statement is reviewing and reaffirming, recommend antibiotic prophylaxis for certain high-risk categories of patients before invasive dental procedures to prevent viridans group streptococcal (VGS) infective endocarditis (IE). Specifically, the guidelines recommend antibiotic prophylaxis for pat…	FALSE	0	3.89315	0	0	0	0	SAME	0	0	0	0	0	0	0	0	0	SAME	0	0	0	0	0	0	0	0	0	0	0	0	0	0	0	0	0	0	0	0	0
claude-3-5-sonnet-20240620	3	7	FALSE	4.42853	Based on the context provided, that statement is false. The 2007 AHA guidelines, which this scientific statement is reviewing and reaffirming, recommend antibiotic prophylaxis for certain high-risk categories of patients before invasive dental procedures to prevent viridans group streptococcal (VGS) infective endocarditis (IE). Specifically, the guidelines recommend antibiotic prophylaxis for pat…	FALSE	0	0	4.42853	0	0	0	0	SAME	0	0	0	0	0	0	0	0	SAME	0	0	0	0	0	0	0	0	0	0	0	0	0	0	0	0	0	0	0	0	0
claude-3-5-sonnet-20240620	4	7	FALSE	4.31481	Based on the context provided, that statement is false. The 2007 AHA guidelines, which this scientific statement is reviewing and reaffirming, recommend antibiotic prophylaxis for certain high-risk categories of patients before invasive dental procedures to prevent viridans group streptococcal (VGS) infective endocarditis (IE). Specifically, the guidelines recommend antibiotic prophylaxis for pat…	FALSE	0	0	0	4.31481	0	0	0	0	SAME	0	0	0	0	0	0	0	SAME	0	0	0	0	0	0	0	0	0	0	0	0	0	0	0	0	0	0	0	0	0
claude-3-5-sonnet-20240620	5	7	FALSE	4.58776	Based on the context provided, that statement is false. The 2007 AHA guidelines, which this scientific statement is reviewing and reaffirming, recommend antibiotic prophylaxis for certain high-risk categories of patients before invasive dental procedures to prevent viridans group streptococcal (VGS) infective endocarditis (IE). Specifically, the guidelines recommend antibiotic prophylaxis for pat…	FALSE	0	0	0	0	4.58776	0	0	0	0	SAME	0	0	0	0	0	0	SAME	0	0	0	0	0	0	0	0	0	0	0	0	0	0	0	0	0	0	0	0	0
claude-3-5-sonnet-20240620	1	8	FALSE	4.67835	Based on the context provided, that statement is false. The key points from the context that indicate this: 1. The 2007 AHA guidelines "significantly scaled back the underlying conditions for which antibiotic prophylaxis was recommended, leaving only 4 categories thought to confer the highest risk of adverse outcome." 2. The guidelines "challenged the historical, but theoretical, concept that ant…	FALSE	4.67835	0	0	0	0	SAME	0	0	0	0	0	0	0	0	0	0	0	SAME	0	0	0	0	0	0	0	0	0	0	0	0	0	0	0	0	0	0	0	0
claude-3-5-sonnet-20240620	2	8	FALSE	5.05779	Based on the context provided, that statement is false. The key points from the context that indicate this: 1. The 2007 AHA guidelines "significantly scaled back the underlying conditions for which antibiotic prophylaxis was recommended, leaving only 4 categories thought to confer the highest risk of adverse outcome." 2. The guidelines "challenged the historical, but theoretical, concept that ant…	FALSE	0	5.05779	0	0	0	0	SAME	0	0	0	0	0	0	0	0	0	0	SAME	0	0	0	0	0	0	0	0	0	0	0	0	0	0	0	0	0	0	0	0
claude-3-5-sonnet-20240620	3	8	FALSE	4.59265	Based on the information provided in the context, that statement is false. The key points from the context that indicate this: 1. The 2007 AHA guidelines "significantly scaled back the underlying conditions for which antibiotic prophylaxis was recommended, leaving only 4 categories thought to confer the highest risk of adverse outcome." 2. The guidelines "challenged the historical, but theoretica…	FALSE	0	0	4.59265	0	0	0	0	SAME	0	0	0	0	0	0	0	0	0	SAME	0	0	0	0	0	0	0	0	0	0	0	0	0	0	0	0	0	0	0	0
claude-3-5-sonnet-20240620	4	8	FALSE	4.9961	Based on the context provided, that statement is false. The key points from the context that indicate this: 1. The 2007 AHA guidelines "significantly scaled back the underlying conditions for which antibiotic prophylaxis was recommended, leaving only 4 categories thought to confer the highest risk of adverse outcome." 2. The guidelines "challenged the historical, but theoretical, concept that ant…	FALSE	0	0	0	4.9961	0	0	0	0	SAME	0	0	0	0	0	0	0	0	SAME	0	0	0	0	0	0	0	0	0	0	0	0	0	0	0	0	0	0	0	0
claude-3-5-sonnet-20240620	5	8	FALSE	5.52688	Based on the context provided, that statement is false. The key points from the context that indicate this: 1. The 2007 AHA guidelines "significantly scaled back the underlying conditions for which antibiotic prophylaxis was recommended, leaving only 4 categories thought to confer the highest risk of adverse outcome." 2. The guidelines "challenged the historical, but theoretical, concept that ant…	FALSE	0	0	0	0	5.52688	0	0	0	0	SAME	0	0	0	0	0	0	0	SAME	0	0	0	0	0	0	0	0	0	0	0	0	0	0	0	0	0	0	0	0
claude-3-5-sonnet-20240620	1	9	TRUE	4.14931	Based on the context provided, this statement appears to be true. The passage discusses guidelines for preventing viridans group streptococcal (VGS) infective endocarditis, indicating that VGS are a major cause of infective endocarditis from oral sources. Specifically: 1. The document is titled "Prevention of Viridans Group Streptococcal Infective Endocarditis" 2. It mentions "antibiotic prophyla…	TRUE	4.14931	0	0	0	0	SAME	0	0	0	0	0	0	0	0	0	0	0	0	SAME	0	0	0	0	0	0	0	0	0	0	0	0	0	0	0	0	0	0	0
claude-3-5-sonnet-20240620	2	9	TRUE	4.62584	Based on the context provided, this statement appears to be true. While the passage does not explicitly state this exact sentence, it strongly implies that viridans group streptococci (VGS) are a major cause of infective endocarditis (IE) from oral sources. Key evidence supporting this: 1. The document is specifically focused on prevention of "viridans group streptococcal (VGS) infective endocard…	TRUE	0	4.62584	0	0	0	0	SAME	0	0	0	0	0	0	0	0	0	0	0	SAME	0	0	0	0	0	0	0	0	0	0	0	0	0	0	0	0	0	0	0
claude-3-5-sonnet-20240620	3	9	TRUE	4.56517	Based on the context provided, this statement appears to be true. While the passage does not explicitly state this exact sentence, it strongly implies that viridans group streptococci (VGS) are a major cause of infective endocarditis (IE) from oral sources. Key evidence supporting this: 1. The document is specifically focused on prevention of "viridans group streptococcal (VGS) infective endocard…	TRUE	0	0	4.56517	0	0	0	0	SAME	0	0	0	0	0	0	0	0	0	0	SAME	0	0	0	0	0	0	0	0	0	0	0	0	0	0	0	0	0	0	0
claude-3-5-sonnet-20240620	4	9	TRUE	4.70477	Based on the context provided, this statement appears to be true. While the passage does not explicitly state this exact sentence, it strongly implies that viridans group streptococci (VGS) are a major cause of infective endocarditis (IE) from oral sources. Key evidence supporting this: 1. The document is specifically focused on prevention of "viridans group streptococcal (VGS) infective endocard…	TRUE	0	0	0	4.70477	0	0	0	0	SAME	0	0	0	0	0	0	0	0	0	SAME	0	0	0	0	0	0	0	0	0	0	0	0	0	0	0	0	0	0	0
claude-3-5-sonnet-20240620	5	9	TRUE	4.05505	Based on the context provided, this statement appears to be true. The passage discusses guidelines for preventing viridans group streptococcal (VGS) infective endocarditis, indicating that VGS are a major cause of infective endocarditis related to oral sources. Specifically: 1. The document is titled "Prevention of Viridans Group Streptococcal Infective Endocarditis" 2. It mentions "antibiotic pr…	TRUE	0	0	0	0	4.05505	0	0	0	0	SAME	0	0	0	0	0	0	0	0	SAME	0	0	0	0	0	0	0	0	0	0	0	0	0	0	0	0	0	0	0
claude-3-5-sonnet-20240620	1	10	TRUE	5.52506	Based on the context provided, this statement appears to be true. While the full text doesn't explicitly state this exact sentence, it strongly implies this conclusion. Key points that support this: 1. The 2007 AHA guidelines "significantly scaled back the underlying conditions for which antibiotic prophylaxis was recommended" for dental procedures. This suggests dental procedures were considered…	TRUE	5.52506	0	0	0	0	SAME	0	0	0	0	0	0	0	0	0	0	0	0	0	SAME	0	0	0	0	0	0	0	0	0	0	0	0	0	0	0	0	0	0
claude-3-5-sonnet-20240620	2	10	TRUE	5.36197	Based on the context provided, this statement appears to be true. While the full text doesn't explicitly state this exact sentence, it strongly implies this conclusion. Some key points that support this: 1. The 2007 AHA guidelines "significantly scaled back the underlying conditions for which antibiotic prophylaxis was recommended" for dental procedures. This suggests dental procedures were consi…	TRUE	0	5.36197	0	0	0	0	SAME	0	0	0	0	0	0	0	0	0	0	0	0	SAME	0	0	0	0	0	0	0	0	0	0	0	0	0	0	0	0	0	0
claude-3-5-sonnet-20240620	3	10	TRUE	5.68669	Based on the context provided, this statement appears to be true. While the full text doesn't explicitly state this exact phrasing, it strongly implies this conclusion. Key points that support this: 1. The 2007 AHA guidelines "significantly scaled back the underlying conditions for which antibiotic prophylaxis was recommended", indicating that dental procedures were considered less of a risk fact…	TRUE	0	0	5.68669	0	0	0	0	SAME	0	0	0	0	0	0	0	0	0	0	0	SAME	0	0	0	0	0	0	0	0	0	0	0	0	0	0	0	0	0	0
claude-3-5-sonnet-20240620	4	10	TRUE	5.71687	Based on the context provided, this statement appears to be true. While the full text doesn't explicitly state this exact phrasing, it strongly implies this conclusion. Key points that support this: 1. The 2007 AHA guidelines significantly scaled back recommendations for antibiotic prophylaxis, limiting it to only 4 high-risk categories. This suggests most cases are not caused by dental procedure…	TRUE	0	0	0	5.71687	0	0	0	0	SAME	0	0	0	0	0	0	0	0	0	0	SAME	0	0	0	0	0	0	0	0	0	0	0	0	0	0	0	0	0	0
claude-3-5-sonnet-20240620	5	10	TRUE	6.39095	Based on the context provided, this statement appears to be true. While the full text doesn't explicitly state this exact phrasing, it strongly implies this conclusion. Key points that support this: 1. The 2007 AHA guidelines "significantly scaled back the underlying conditions for which antibiotic prophylaxis was recommended", indicating that dental procedures were considered less of a risk fact…	TRUE	0	0	0	0	6.39095	0	0	0	0	SAME	0	0	0	0	0	0	0	0	0	SAME	0	0	0	0	0	0	0	0	0	0	0	0	0	0	0	0	0	0
claude-3-5-sonnet-20240620	1	11	TRUE	5.02799	Based on the information provided in the context, this statement appears to be false. The context does not indicate that clindamycin has been removed as a recommended antibiotic for prophylaxis. In fact, it mentions that clindamycin is still used, stating: "A recent study in the United Kingdom suggested that a single dose of clindamycin may cause..." This implies clindamycin is still being used f…	FALSE	5.02799	0	0	0	0	NOTSAME	0	0	0	0	0	0	0	0	0	0	0	0	0	0	NOTSAME	0	0	0	0	0	0	0	0	0	0	0	0	0	0	0	0	0
claude-3-5-sonnet-20240620	2	11	TRUE	4.75929	Based on the information provided in the context, this statement appears to be false. The context does not indicate that clindamycin has been removed as a recommended antibiotic for prophylaxis. In fact, it mentions that clindamycin is still used, though with some caution: "A recent study in the United Kingdom suggested that a single dose of clindamycin may cause [adverse effects]" This implies c…	FALSE	0	4.75929	0	0	0	0	NOTSAME	0	0	0	0	0	0	0	0	0	0	0	0	0	NOTSAME	0	0	0	0	0	0	0	0	0	0	0	0	0	0	0	0	0
claude-3-5-sonnet-20240620	3	11	TRUE	4.54104	Based on the information provided in the context, this statement appears to be false. The context does not indicate that clindamycin is no longer recommended for antibiotic prophylaxis. In fact, it mentions that clindamycin is still considered as an option, though with some caution: "A recent study in the United Kingdom suggested that a single dose of clindamycin may cause [adverse effects]" This…	FALSE	0	0	4.54104	0	0	0	0	NOTSAME	0	0	0	0	0	0	0	0	0	0	0	0	NOTSAME	0	0	0	0	0	0	0	0	0	0	0	0	0	0	0	0	0
claude-3-5-sonnet-20240620	4	11	TRUE	4.56978	Based on the information provided in the context, this statement appears to be false. The context does not indicate that clindamycin is no longer recommended for antibiotic prophylaxis. In fact, it mentions that clindamycin is still used, though with some caution: "A recent study in the United Kingdom suggested that a single dose of clindamycin may cause [adverse effects]" This implies that clind…	FALSE	0	0	0	4.56978	0	0	0	0	NOTSAME	0	0	0	0	0	0	0	0	0	0	0	NOTSAME	0	0	0	0	0	0	0	0	0	0	0	0	0	0	0	0	0
claude-3-5-sonnet-20240620	5	11	TRUE	4.72574	Based on the information provided in the context, this statement appears to be false. The context does not indicate that clindamycin is no longer recommended for antibiotic prophylaxis. In fact, it mentions that clindamycin is still used, though with some caution: "A recent study in the United Kingdom suggested that a single dose of clindamycin may cause [adverse effects]" This implies clindamyci…	FALSE	0	0	0	0	4.72574	0	0	0	0	NOTSAME	0	0	0	0	0	0	0	0	0	0	NOTSAME	0	0	0	0	0	0	0	0	0	0	0	0	0	0	0	0	0
claude-3-5-sonnet-20240620	1	12	TRUE	4.22032	Based on the context provided, this statement appears to be true. The key evidence supporting this is: 1. The 2007 AHA guidelines significantly scaled back the recommendations for antibiotic prophylaxis, limiting it to only 4 high-risk categories of patients. 2. The conclusions state: "We continue to recommend VGS IE prophylaxis only for categories of patients at highest risk for adverse outcome …	TRUE	4.22032	0	0	0	0	SAME	0	0	0	0	0	0	0	0	0	0	0	0	0	0	0	SAME	0	0	0	0	0	0	0	0	0	0	0	0	0	0	0	0
claude-3-5-sonnet-20240620	2	12	TRUE	4.13639	Based on the context provided, this statement appears to be true. The key evidence supporting this is: 1. The 2007 AHA guidelines significantly scaled back the recommendations for antibiotic prophylaxis, limiting it to only 4 high-risk categories of patients. 2. The conclusions state: "We continue to recommend VGS IE prophylaxis only for categories of patients at highest risk for adverse outcome …	TRUE	0	4.13639	0	0	0	0	SAME	0	0	0	0	0	0	0	0	0	0	0	0	0	0	SAME	0	0	0	0	0	0	0	0	0	0	0	0	0	0	0	0
claude-3-5-sonnet-20240620	3	12	TRUE	4.70539	Based on the context provided, this statement appears to be true. The key evidence supporting this is: 1. The 2007 AHA guidelines significantly scaled back the recommendations for antibiotic prophylaxis, limiting it to only 4 high-risk categories of patients. 2. The conclusions state: "We continue to recommend VGS IE prophylaxis only for categories of patients at highest risk for adverse outcome …	TRUE	0	0	4.70539	0	0	0	0	SAME	0	0	0	0	0	0	0	0	0	0	0	0	0	SAME	0	0	0	0	0	0	0	0	0	0	0	0	0	0	0	0
claude-3-5-sonnet-20240620	4	12	TRUE	4.76505	Based on the context provided, this statement appears to be true. The key evidence supporting this is: 1. The 2007 AHA guidelines significantly scaled back the recommendations for antibiotic prophylaxis, limiting it to only 4 high-risk categories of patients. 2. The conclusions state: "We continue to recommend VGS IE prophylaxis only for categories of patients at highest risk for adverse outcome …	TRUE	0	0	0	4.76505	0	0	0	0	SAME	0	0	0	0	0	0	0	0	0	0	0	0	SAME	0	0	0	0	0	0	0	0	0	0	0	0	0	0	0	0
claude-3-5-sonnet-20240620	5	12	TRUE	4.12605	Based on the context provided, this statement appears to be true. The key evidence supporting this is: 1. The 2007 AHA guidelines significantly scaled back the recommendations for antibiotic prophylaxis, limiting it to only 4 high-risk categories of patients. 2. The conclusions state: "We continue to recommend VGS IE prophylaxis only for categories of patients at highest risk for adverse outcome …	TRUE	0	0	0	0	4.12605	0	0	0	0	SAME	0	0	0	0	0	0	0	0	0	0	0	SAME	0	0	0	0	0	0	0	0	0	0	0	0	0	0	0	0
claude-3-5-sonnet-20240620	1	13	TRUE	4.56071	Based on the information provided in the context, this statement appears to be false. The table in the context shows antibiotic regimens for prevention of infective endocarditis. For patients allergic to penicillin or ampicillin, it recommends: 1. Cefazolin or ceftriaxone (if able to take oral medication) 2. Azithromycin, clarithromycin, or doxycycline (if unable to take oral medication) Importan…	FALSE	4.56071	0	0	0	0	NOTSAME	0	0	0	0	0	0	0	0	0	0	0	0	0	0	0	0	NOTSAME	0	0	0	0	0	0	0	0	0	0	0	0	0	0	0
claude-3-5-sonnet-20240620	2	13	TRUE	5.16054	Based on the information provided in the context, this statement appears to be false. The context shows a table with antibiotic recommendations for prophylaxis. For patients allergic to penicillin or ampicillin, the recommended alternatives are: 1. Azithromycin or clarithromycin 2. Doxycycline 3. Cefazolin or ceftriaxone (for those unable to take oral medication) Importantly, there is a note stat…	FALSE	0	5.16054	0	0	0	0	NOTSAME	0	0	0	0	0	0	0	0	0	0	0	0	0	0	0	NOTSAME	0	0	0	0	0	0	0	0	0	0	0	0	0	0	0
claude-3-5-sonnet-20240620	3	13	TRUE	4.28017	Based on the information provided in the context, this statement appears to be false. The context shows a table of antibiotic recommendations for prophylaxis against infective endocarditis. For patients allergic to penicillin or ampicillin, the recommended alternatives are: 1. Azithromycin or clarithromycin 2. Doxycycline 3. Cefazolin or ceftriaxone (for patients unable to take oral medication) C…	FALSE	0	0	4.28017	0	0	0	0	NOTSAME	0	0	0	0	0	0	0	0	0	0	0	0	0	0	NOTSAME	0	0	0	0	0	0	0	0	0	0	0	0	0	0	0
claude-3-5-sonnet-20240620	4	13	TRUE	4.61397	Based on the information provided in the context, this statement appears to be false. The table in the context shows antibiotic options for prophylaxis against infective endocarditis. For patients allergic to penicillin or ampicillin, the alternatives listed are: 1. Azithromycin or clarithromycin 2. Doxycycline 3. Cefazolin or ceftriaxone (for patients unable to take oral medication) Cephalexin i…	FALSE	0	0	0	4.61397	0	0	0	0	NOTSAME	0	0	0	0	0	0	0	0	0	0	0	0	0	NOTSAME	0	0	0	0	0	0	0	0	0	0	0	0	0	0	0
claude-3-5-sonnet-20240620	5	13	TRUE	4.07236	Based on the information provided in the context, this statement appears to be false. The context shows a table with antibiotic recommendations for prophylaxis. For patients allergic to penicillin or ampicillin, the alternatives listed are: 1. Azithromycin or clarithromycin 2. Doxycycline 3. Cefazolin or ceftriaxone (for those unable to take oral medication) Cephalexin is not specifically mention…	FALSE	0	0	0	0	4.07236	0	0	0	0	NOTSAME	0	0	0	0	0	0	0	0	0	0	0	0	NOTSAME	0	0	0	0	0	0	0	0	0	0	0	0	0	0	0
claude-3-5-sonnet-20240620	1	14	TRUE	3.65884	Based on the provided context, the statement is true. The passage states: "Doxycycline is an alternative in patients who are unable to tolerate a penicillin, cephalosporin, or macrolide. A serious reaction from a single dose of doxycycline is extremely rare." This directly supports the statement that doxycycline can be used as an alternative for patients who cannot tolerate penicillin, cephalospo…	TRUE	3.65884	0	0	0	0	SAME	0	0	0	0	0	0	0	0	0	0	0	0	0	0	0	0	0	SAME	0	0	0	0	0	0	0	0	0	0	0	0	0	0
claude-3-5-sonnet-20240620	2	14	TRUE	3.37431	Based on the provided context, this statement appears to be true. The passage states: "Doxycycline is an alternative in patients who are unable to tolerate a penicillin, cephalosporin, or macrolide. A serious reaction from a single dose of doxycycline is extremely rare." This directly supports the statement that doxycycline can be used as an alternative for patients who cannot tolerate penicillin…	TRUE	0	3.37431	0	0	0	0	SAME	0	0	0	0	0	0	0	0	0	0	0	0	0	0	0	0	SAME	0	0	0	0	0	0	0	0	0	0	0	0	0	0
claude-3-5-sonnet-20240620	3	14	TRUE	3.78429	Based on the provided context, this statement appears to be true. The passage states: "Doxycycline is an alternative in patients who are unable to tolerate a penicillin, cephalosporin, or macrolide. A serious reaction from a single dose of doxycycline is extremely rare." This directly supports the statement that doxycycline can be used as an alternative for patients who cannot tolerate penicillin…	TRUE	0	0	3.78429	0	0	0	0	SAME	0	0	0	0	0	0	0	0	0	0	0	0	0	0	0	SAME	0	0	0	0	0	0	0	0	0	0	0	0	0	0
claude-3-5-sonnet-20240620	4	14	TRUE	4.0265	Based on the provided context, this statement appears to be true. The passage states: "Doxycycline is an alternative in patients who are unable to tolerate a penicillin, cephalosporin, or macrolide. A serious reaction from a single dose of doxycycline is extremely rare." This directly supports the statement that doxycycline can be used as an alternative for patients who cannot tolerate penicillin…	TRUE	0	0	0	4.0265	0	0	0	0	SAME	0	0	0	0	0	0	0	0	0	0	0	0	0	0	SAME	0	0	0	0	0	0	0	0	0	0	0	0	0	0
claude-3-5-sonnet-20240620	5	14	TRUE	3.42186	Based on the provided context, this statement is true. The passage states: "Doxycycline is an alternative in patients who are unable to tolerate a penicillin, cephalosporin, or macrolide. A serious reaction from a single dose of doxycycline is extremely rare." This directly supports the statement that doxycycline can be used as an alternative for patients who cannot tolerate penicillin, cephalosp…	TRUE	0	0	0	0	3.42186	0	0	0	0	SAME	0	0	0	0	0	0	0	0	0	0	0	0	0	SAME	0	0	0	0	0	0	0	0	0	0	0	0	0	0
claude-3-5-sonnet-20240620	1	15	TRUE	4.23377	Based on the context provided, I cannot definitively determine if that specific statement is true or false. The passage does not explicitly state that amoxicillin is the first choice for oral antibiotic prophylaxis. However, the context does provide some relevant information: 1. It mentions that antibiotic prophylaxis is recommended only for certain high-risk categories of patients, not for all p…	BOTH	4.23377	0	0	0	0	NOTSAME	0	0	0	0	0	0	0	0	0	0	0	0	0	0	0	0	0	0	NOTSAME	0	0	0	0	0	0	0	0	0	0	0	0	0
claude-3-5-sonnet-20240620	2	15	TRUE	4.24711	Based on the context provided, I cannot definitively determine if that specific statement is true or false. The passage does not explicitly state that amoxicillin is the first choice for oral antibiotic prophylaxis. However, the context does provide some relevant information: 1. It mentions that antibiotic prophylaxis guidelines for preventing viridans group streptococcal (VGS) infective endocard…	BOTH	0	4.24711	0	0	0	0	NOTSAME	0	0	0	0	0	0	0	0	0	0	0	0	0	0	0	0	0	NOTSAME	0	0	0	0	0	0	0	0	0	0	0	0	0
claude-3-5-sonnet-20240620	3	15	TRUE	4.68724	Based on the context provided, I cannot definitively determine if that specific statement is true or false. The passage does not explicitly state that amoxicillin is the first choice for oral antibiotic prophylaxis. However, the context does indicate a few relevant points: 1. The 2007 AHA guidelines significantly scaled back the recommendations for antibiotic prophylaxis, limiting it to only 4 ca…	BOTH	0	0	4.68724	0	0	0	0	NOTSAME	0	0	0	0	0	0	0	0	0	0	0	0	0	0	0	0	NOTSAME	0	0	0	0	0	0	0	0	0	0	0	0	0
claude-3-5-sonnet-20240620	4	15	TRUE	4.14579	Based on the context provided, I cannot definitively determine if that specific statement is true or false. The passage does not explicitly state that amoxicillin is the first choice for oral antibiotic prophylaxis. However, the context does provide some relevant information: 1. It mentions that antibiotic prophylaxis is recommended only for certain high-risk categories of patients, not for all p…	BOTH	0	0	0	4.14579	0	0	0	0	NOTSAME	0	0	0	0	0	0	0	0	0	0	0	0	0	0	0	NOTSAME	0	0	0	0	0	0	0	0	0	0	0	0	0
claude-3-5-sonnet-20240620	5	15	TRUE	4.20155	Based on the context provided, I cannot definitively determine if that specific statement is true or false. The passage does not explicitly state that amoxicillin is the first choice for oral antibiotic prophylaxis. However, the context does indicate that: 1. The 2007 AHA guidelines significantly scaled back recommendations for antibiotic prophylaxis, limiting it to only 4 high-risk categories. 2…	BOTH	0	0	0	0	4.20155	0	0	0	0	NOTSAME	0	0	0	0	0	0	0	0	0	0	0	0	0	0	NOTSAME	0	0	0	0	0	0	0	0	0	0	0	0	0
claude-3-5-sonnet-20240620	1	16	FALSE	2.82137	Based on the information provided in the table in the context, this statement is false. The table shows the recommended antibiotic regimens for dental procedures to prevent infective endocarditis. For adults taking oral medication, the recommended single dose of amoxicillin is 2 grams, not 1 gram. Specifically, the table states: Situation: Oral Agent: Amoxicillin Adults: 2 g So the correct recomm…	FALSE	2.82137	0	0	0	0	SAME	0	0	0	0	0	0	0	0	0	0	0	0	0	0	0	0	0	0	0	SAME	0	0	0	0	0	0	0	0	0	0	0	0
claude-3-5-sonnet-20240620	2	16	FALSE	2.89038	Based on the information provided in the table in the context, this statement is false. The table shows the recommended antibiotic regimens for dental procedures to prevent viridans group streptococcal infective endocarditis. For adults taking oral medication, the recommended single dose of amoxicillin is 2 grams, not 1 gram. Specifically, the table states: Situation: Oral Agent: Amoxicillin Adul…	FALSE	0	2.89038	0	0	0	0	SAME	0	0	0	0	0	0	0	0	0	0	0	0	0	0	0	0	0	0	SAME	0	0	0	0	0	0	0	0	0	0	0	0
claude-3-5-sonnet-20240620	3	16	FALSE	3.88936	The statement is false. According to the table in the provided context, the recommended single dose of amoxicillin for adults to prevent viridans group streptococcal infective endocarditis before dental procedures is 2 grams, not 1 gram. Specifically, Table 5 shows the "Antibiotic Regimens for a Dental Procedure" and lists the following for adults taking oral antibiotics: Situation: Oral Agent: A…	FALSE	0	0	3.88936	0	0	0	0	SAME	0	0	0	0	0	0	0	0	0	0	0	0	0	0	0	0	0	SAME	0	0	0	0	0	0	0	0	0	0	0	0
claude-3-5-sonnet-20240620	4	16	FALSE	2.25858	The statement is false. According to the table in the image, the recommended single dose of amoxicillin for adults to prevent viridans group streptococcal infective endocarditis before dental procedures is 2 grams, not 1 gram. The table clearly shows that for adults taking oral antibiotics, the recommended dose of amoxicillin is 2 g, to be taken as a single dose 30 to 60 minutes before the dental…	FALSE	0	0	0	2.25858	0	0	0	0	SAME	0	0	0	0	0	0	0	0	0	0	0	0	0	0	0	0	SAME	0	0	0	0	0	0	0	0	0	0	0	0
claude-3-5-sonnet-20240620	5	16	FALSE	2.8768	The statement is false. According to the table in the provided context, the recommended single dose of amoxicillin for adults to prevent viridans group streptococcal infective endocarditis before dental procedures is 2 grams, not 1 gram. Specifically, Table 5 shows the "Antibiotic Regimens for a Dental Procedure" and lists the following for adults taking oral antibiotics: Situation: Oral Agent: A…	FALSE	0	0	0	0	2.8768	0	0	0	0	SAME	0	0	0	0	0	0	0	0	0	0	0	0	0	0	0	SAME	0	0	0	0	0	0	0	0	0	0	0	0
claude-3-5-sonnet-20240620	1	17	TRUE	2.71844	Based on the information provided in the table in the context, this statement is true. The table shows the antibiotic regimens for dental procedures, and for amoxicillin taken orally, it lists: Adults: 2 g Children: 50 mg/kg So for children, the recommended single dose of amoxicillin is indeed 50 mg/kg, to be taken 30 to 60 minutes before the dental procedure.	TRUE	2.71844	0	0	0	0	SAME	0	0	0	0	0	0	0	0	0	0	0	0	0	0	0	0	0	0	0	0	SAME	0	0	0	0	0	0	0	0	0	0	0
claude-3-5-sonnet-20240620	2	17	TRUE	2.6724	Based on the information provided in the table in the context, this statement is true. The table shows the antibiotic regimens for dental procedures, and for amoxicillin taken orally, it lists: Adults: 2 g Children: 50 mg/kg So for children, the recommended single dose of amoxicillin is indeed 50 mg/kg, to be taken 30 to 60 minutes before the dental procedure.	TRUE	0	2.6724	0	0	0	0	SAME	0	0	0	0	0	0	0	0	0	0	0	0	0	0	0	0	0	0	0	SAME	0	0	0	0	0	0	0	0	0	0	0
claude-3-5-sonnet-20240620	3	17	TRUE	2.68982	Based on the information provided in the table in the context, this statement is true. The table shows the antibiotic regimens for dental procedures, and for amoxicillin taken orally, it lists: Adults: 2 g Children: 50 mg/kg So for children, the recommended single dose of amoxicillin is indeed 50 mg/kg, to be taken 30 to 60 minutes before the dental procedure.	TRUE	0	0	2.68982	0	0	0	0	SAME	0	0	0	0	0	0	0	0	0	0	0	0	0	0	0	0	0	0	SAME	0	0	0	0	0	0	0	0	0	0	0
claude-3-5-sonnet-20240620	4	17	TRUE	2.59715	Based on the information provided in the table in the context, this statement is true. The table shows the antibiotic regimens for dental procedures, and for amoxicillin taken orally, it lists: Adults: 2 g Children: 50 mg/kg So for children, the recommended single dose of amoxicillin is indeed 50 mg/kg, to be taken 30 to 60 minutes before the dental procedure.	TRUE	0	0	0	2.59715	0	0	0	0	SAME	0	0	0	0	0	0	0	0	0	0	0	0	0	0	0	0	0	SAME	0	0	0	0	0	0	0	0	0	0	0
claude-3-5-sonnet-20240620	5	17	TRUE	2.422	Based on the information provided in the table in the context, this statement is true. The table shows the antibiotic regimens for dental procedures, and for amoxicillin taken orally, it lists: Adults: 2 g Children: 50 mg/kg So for children, the recommended single dose of amoxicillin is indeed 50 mg/kg, to be taken 30 to 60 minutes before the dental procedure.	TRUE	0	0	0	0	2.422	0	0	0	0	SAME	0	0	0	0	0	0	0	0	0	0	0	0	0	0	0	0	SAME	0	0	0	0	0	0	0	0	0	0	0
claude-3-5-sonnet-20240620	1	18	FALSE	5.66826	Based on the information provided in the context, this statement appears to be false. The context does not specifically mention azithromycin or clarithromycin as recommended alternatives for patients unable to take oral medication to prevent viridans group streptococcal infective endocarditis before dental procedures. While one of the references (66) does mention a study on the efficacy of azithr…	BOTH	5.66826	0	0	0	0	NOTSAME	0	0	0	0	0	0	0	0	0	0	0	0	0	0	0	0	0	0	0	0	0	NOTSAME	0	0	0	0	0	0	0	0	0	0
claude-3-5-sonnet-20240620	2	18	FALSE	5.21562	Based on the information provided in the context, this statement appears to be false. The context does not specifically mention azithromycin or clarithromycin as recommended alternatives for patients unable to take oral medication to prevent viridans group streptococcal infective endocarditis before dental procedures. While one of the references (66) does mention a study on the efficacy of azithr…	FALSE	0	5.21562	0	0	0	0	SAME	0	0	0	0	0	0	0	0	0	0	0	0	0	0	0	0	0	0	0	0	SAME	0	0	0	0	0	0	0	0	0	0
claude-3-5-sonnet-20240620	3	18	FALSE	5.85407	Based on the information provided in the context, this statement appears to be false. The context does not specifically mention azithromycin or clarithromycin as recommended alternatives for patients unable to take oral medication to prevent viridans group streptococcal infective endocarditis before dental procedures. While one of the cited references (reference 66) does mention a study on the ef…	FALSE	0	0	5.85407	0	0	0	0	SAME	0	0	0	0	0	0	0	0	0	0	0	0	0	0	0	0	0	0	0	SAME	0	0	0	0	0	0	0	0	0	0
claude-3-5-sonnet-20240620	4	18	FALSE	5.03927	Based on the information provided in the context, this statement appears to be false. The context does not specifically mention azithromycin or clarithromycin as recommended alternatives for patients unable to take oral medication to prevent viridans group streptococcal infective endocarditis before dental procedures. While one of the cited references (reference 66) does mention a study on the ef…	FALSE	0	0	0	5.03927	0	0	0	0	SAME	0	0	0	0	0	0	0	0	0	0	0	0	0	0	0	0	0	0	SAME	0	0	0	0	0	0	0	0	0	0
claude-3-5-sonnet-20240620	5	18	FALSE	5.33097	Based on the information provided in the context, this statement appears to be false. The context does not specifically mention azithromycin or clarithromycin as recommended alternatives for patients unable to take oral medication to prevent viridans group streptococcal infective endocarditis before dental procedures. While one of the cited references (reference 66) does mention a study on the ef…	BOTH	0	0	0	0	5.33097	0	0	0	0	NOTSAME	0	0	0	0	0	0	0	0	0	0	0	0	0	0	0	0	0	NOTSAME	0	0	0	0	0	0	0	0	0	0
claude-3-5-sonnet-20240620	1	19	TRUE	2.38733	Based on the information provided in the table, this statement is true. The table shows the antibiotic regimens for dental procedures to prevent infective endocarditis. For adults who are unable to take oral medication, one of the recommended options is: Cefazolin or ceftriaxone: 1 g IM or IV So the recommended single dose of cefazolin for adults unable to take oral medication is indeed 1 gram, g…	TRUE	2.38733	0	0	0	0	SAME	0	0	0	0	0	0	0	0	0	0	0	0	0	0	0	0	0	0	0	0	0	0	SAME	0	0	0	0	0	0	0	0	0
claude-3-5-sonnet-20240620	2	19	TRUE	2.40413	Based on the information provided in the table, this statement is true. The table shows the antibiotic regimens for dental procedures to prevent infective endocarditis. For adults who are unable to take oral medication, one of the recommended options is: Cefazolin or ceftriaxone: 1 g IM or IV So the recommended single dose of cefazolin for adults unable to take oral medication is indeed 1 gram, g…	TRUE	0	2.40413	0	0	0	0	SAME	0	0	0	0	0	0	0	0	0	0	0	0	0	0	0	0	0	0	0	0	0	SAME	0	0	0	0	0	0	0	0	0
claude-3-5-sonnet-20240620	3	19	TRUE	3.24868	Based on the information provided in the table, this statement is true. The table shows the antibiotic regimens for dental procedures to prevent infective endocarditis. For adults who are unable to take oral medication, one of the recommended options is: Cefazolin or ceftriaxone: 1 g IM or IV So the recommended single dose of cefazolin for adults unable to take oral medication is indeed 1 gram, g…	TRUE	0	0	3.24868	0	0	0	0	SAME	0	0	0	0	0	0	0	0	0	0	0	0	0	0	0	0	0	0	0	0	SAME	0	0	0	0	0	0	0	0	0
claude-3-5-sonnet-20240620	4	19	TRUE	2.4102	Based on the information provided in the table, this statement is true. The table shows the antibiotic regimens for dental procedures to prevent infective endocarditis. For adults who are unable to take oral medication, one of the recommended options is: Cefazolin or ceftriaxone: 1 g IM or IV So the recommended single dose of cefazolin for adults unable to take oral medication is indeed 1 gram, g…	TRUE	0	0	0	2.4102	0	0	0	0	SAME	0	0	0	0	0	0	0	0	0	0	0	0	0	0	0	0	0	0	0	SAME	0	0	0	0	0	0	0	0	0
claude-3-5-sonnet-20240620	5	19	TRUE	2.71727	Based on the information provided in the table, this statement is true. The table shows the antibiotic regimens for dental procedures to prevent infective endocarditis. For adults who are unable to take oral medication, one of the recommended options is: Cefazolin or ceftriaxone: 1 g IM or IV So the recommended single dose of cefazolin for adults unable to take oral medication is indeed 1 gram, g…	TRUE	0	0	0	0	2.71727	0	0	0	0	SAME	0	0	0	0	0	0	0	0	0	0	0	0	0	0	0	0	0	0	SAME	0	0	0	0	0	0	0	0	0
claude-3-5-sonnet-20240620	1	20	TRUE	3.98453	Based on the context provided, I cannot definitively determine if that specific statement is true or false. The given excerpt does not contain information about antibiotic recommendations for patients with penicillin allergies. The context focuses on the 2007 AHA guidelines for antibiotic prophylaxis to prevent infective endocarditis and a 2021 review of those guidelines. It mentions that the 200…	BOTH	3.98453	0	0	0	0	NOTSAME	0	0	0	0	0	0	0	0	0	0	0	0	0	0	0	0	0	0	0	0	0	0	0	NOTSAME	0	0	0	0	0	0	0	0
claude-3-5-sonnet-20240620	2	20	TRUE	4.29795	Based on the context provided, I cannot definitively determine if that specific statement is true or false. The given text does not contain information about antibiotic recommendations for patients with penicillin allergies. The passage discusses the 2007 AHA guidelines on antibiotic prophylaxis for infective endocarditis and mentions that the 2007 guidelines significantly scaled back the conditi…	BOTH	0	4.29795	0	0	0	0	NOTSAME	0	0	0	0	0	0	0	0	0	0	0	0	0	0	0	0	0	0	0	0	0	0	NOTSAME	0	0	0	0	0	0	0	0
claude-3-5-sonnet-20240620	3	20	TRUE	4.16326	Based on the context provided, I do not have enough information to definitively determine if that specific statement is true or false. The given excerpt does not contain details about antibiotic recommendations for patients with penicillin allergies. The context focuses on the 2007 AHA guidelines that significantly scaled back recommendations for antibiotic prophylaxis to prevent infective endoca…	BOTH	0	0	4.16326	0	0	0	0	NOTSAME	0	0	0	0	0	0	0	0	0	0	0	0	0	0	0	0	0	0	0	0	0	NOTSAME	0	0	0	0	0	0	0	0
claude-3-5-sonnet-20240620	4	20	TRUE	4.1638	Based on the context provided, I cannot definitively determine if that specific statement is true or false. The given text does not contain information about specific antibiotic recommendations or contraindications for patients with penicillin allergies. The context focuses on the 2007 AHA guidelines for antibiotic prophylaxis to prevent infective endocarditis and a 2021 review of those guideline…	BOTH	0	0	0	4.1638	0	0	0	0	NOTSAME	0	0	0	0	0	0	0	0	0	0	0	0	0	0	0	0	0	0	0	0	NOTSAME	0	0	0	0	0	0	0	0
claude-3-5-sonnet-20240620	5	20	TRUE	4.20478	Based on the context provided, I cannot definitively determine if that specific statement is true or false. The given excerpt does not contain information about antibiotic recommendations for patients with penicillin allergies. The context focuses on the 2007 AHA guidelines for antibiotic prophylaxis to prevent infective endocarditis and a 2021 review of those guidelines. It mentions that the 200…	BOTH	0	0	0	0	4.20478	0	0	0	0	NOTSAME	0	0	0	0	0	0	0	0	0	0	0	0	0	0	0	0	0	0	0	NOTSAME	0	0	0	0	0	0	0	0
claude-3-5-sonnet-20240620	1	21	FALSE	3.68694	Based on the context provided, I do not have enough information to definitively determine if that specific statement about penicillin allergy and cephalosporins is true or false. The given text does not discuss antibiotic options for patients with penicillin allergies or cross-reactivity between penicillins and cephalosporins. The passage focuses on reviewing the 2007 AHA guidelines on antibiotic…	BOTH	3.68694	0	0	0	0	NOTSAME	0	0	0	0	0	0	0	0	0	0	0	0	0	0	0	0	0	0	0	0	0	0	0	0	NOTSAME	0	0	0	0	0	0	0
claude-3-5-sonnet-20240620	2	21	FALSE	4.54722	Based on the context provided, I do not have enough information to definitively determine if that specific statement about penicillin allergy and cephalosporins is true or false. The given text does not discuss antibiotic options for patients with penicillin allergies or cross-reactivity between penicillins and cephalosporins. The passage focuses on reviewing the 2007 AHA guidelines on antibiotic…	BOTH	0	4.54722	0	0	0	0	NOTSAME	0	0	0	0	0	0	0	0	0	0	0	0	0	0	0	0	0	0	0	0	0	0	0	NOTSAME	0	0	0	0	0	0	0
claude-3-5-sonnet-20240620	3	21	FALSE	3.70615	Based on the context provided, I do not have enough information to definitively determine if that specific statement about penicillin allergies and cephalosporins is true or false. The given text does not discuss antibiotic options for patients with penicillin allergies or cross-reactivity between penicillins and cephalosporins. The passage focuses more broadly on the 2007 AHA guidelines for anti…	BOTH	0	0	3.70615	0	0	0	0	NOTSAME	0	0	0	0	0	0	0	0	0	0	0	0	0	0	0	0	0	0	0	0	0	0	NOTSAME	0	0	0	0	0	0	0
claude-3-5-sonnet-20240620	4	21	FALSE	3.6578	Based on the context provided, I do not have enough information to definitively determine if that specific statement about penicillin allergy and cephalosporins is true or false. The given text does not discuss antibiotic options for patients with penicillin allergies or cross-reactivity between penicillins and cephalosporins. The context focuses more broadly on the 2007 AHA guidelines for antibi…	BOTH	0	0	0	3.6578	0	0	0	0	NOTSAME	0	0	0	0	0	0	0	0	0	0	0	0	0	0	0	0	0	0	0	0	0	NOTSAME	0	0	0	0	0	0	0
claude-3-5-sonnet-20240620	5	21	FALSE	3.30442	Based on the context provided, I do not have enough information to definitively determine if that specific statement about penicillin allergy and cephalosporins is true or false. The given text does not discuss antibiotic options for patients with penicillin allergies or cross-reactivity between penicillins and cephalosporins. The passage focuses on reviewing the 2007 AHA guidelines on antibiotic…	BOTH	0	0	0	0	3.30442	0	0	0	0	NOTSAME	0	0	0	0	0	0	0	0	0	0	0	0	0	0	0	0	0	0	0	0	NOTSAME	0	0	0	0	0	0	0
claude-3-5-sonnet-20240620	1	22	FALSE	3.85715	Based on the context provided, this statement appears to be false. The passage states: "Second, for patients who require serial invasive dental procedures over a relatively short period (days or weeks)" This suggests that the guidelines do address patients needing multiple dental procedures in a short timeframe. While the full recommendation is not provided, the fact that this scenario is specifi…	FALSE	3.85715	0	0	0	0	SAME	0	0	0	0	0	0	0	0	0	0	0	0	0	0	0	0	0	0	0	0	0	0	0	0	0	SAME	0	0	0	0	0	0
claude-3-5-sonnet-20240620	2	22	FALSE	4.66993	Based on the context provided, this statement appears to be false. The passage states: "Second, for patients who require serial invasive dental procedures over a relatively short period (days or weeks)" This suggests that the guidelines do address patients needing multiple dental procedures in a short timeframe. While the full recommendation is not provided, the fact that this scenario is specifi…	FALSE	0	4.66993	0	0	0	0	SAME	0	0	0	0	0	0	0	0	0	0	0	0	0	0	0	0	0	0	0	0	0	0	0	0	SAME	0	0	0	0	0	0
claude-3-5-sonnet-20240620	3	22	FALSE	3.74287	Based on the context provided, this statement appears to be false. The passage states: "Second, for patients who require serial invasive dental procedures over a relatively short period (days or weeks)" This suggests that the guidelines do address patients needing multiple dental procedures in a short timeframe. While the full recommendation is not provided, the fact that this scenario is specifi…	FALSE	0	0	3.74287	0	0	0	0	SAME	0	0	0	0	0	0	0	0	0	0	0	0	0	0	0	0	0	0	0	0	0	0	0	SAME	0	0	0	0	0	0
claude-3-5-sonnet-20240620	4	22	FALSE	3.58801	Based on the context provided, this statement appears to be false. The passage states: "Second, for patients who require serial invasive dental procedures over a relatively short period (days or weeks)" This suggests that the guidelines do address patients needing multiple dental procedures in a short timeframe. While the full recommendation is not provided, the fact that this scenario is specifi…	FALSE	0	0	0	3.58801	0	0	0	0	SAME	0	0	0	0	0	0	0	0	0	0	0	0	0	0	0	0	0	0	0	0	0	0	SAME	0	0	0	0	0	0
claude-3-5-sonnet-20240620	5	22	FALSE	5.06045	Based on the context provided, this statement appears to be false. The passage states: "Second, for patients who require serial invasive dental procedures over a relatively short period (days or weeks)" This suggests that the guidelines do address situations where patients need multiple dental procedures in a short timeframe. While the full recommendation is not provided, the fact that this scena…	FALSE	0	0	0	0	5.06045	0	0	0	0	SAME	0	0	0	0	0	0	0	0	0	0	0	0	0	0	0	0	0	0	0	0	0	SAME	0	0	0	0	0	0
claude-3-5-sonnet-20240620	1	23	TRUE	2.9313	Based on the provided context, I do not have enough information to definitively determine if that statement is true or false. The context does not specifically address selecting different antibiotic classes for patients already on a short course of antibiotics before a dental procedure. The passage focuses more on general recommendations for antibiotic prophylaxis in high-risk patients, but does …	BOTH	2.9313	0	0	0	0	NOTSAME	0	0	0	0	0	0	0	0	0	0	0	0	0	0	0	0	0	0	0	0	0	0	0	0	0	0	NOTSAME	0	0	0	0	0
claude-3-5-sonnet-20240620	2	23	TRUE	3.05431	Based on the context provided, I do not have enough information to definitively determine if that statement is true or false. The given text does not specifically address selecting different classes of antibiotics for patients already on a short course of oral antibiotics before a dental procedure. The passage focuses more on general recommendations for antibiotic prophylaxis in high-risk patient…	BOTH	0	3.05431	0	0	0	0	NOTSAME	0	0	0	0	0	0	0	0	0	0	0	0	0	0	0	0	0	0	0	0	0	0	0	0	0	NOTSAME	0	0	0	0	0
claude-3-5-sonnet-20240620	3	23	TRUE	2.87507	Based on the provided context, I do not have enough information to definitively determine if that statement is true or false. The context does not specifically address selecting different antibiotic classes for patients already on a short course of antibiotics before a dental procedure. The passage focuses more on general recommendations for antibiotic prophylaxis in high-risk patients, but does …	BOTH	0	0	2.87507	0	0	0	0	NOTSAME	0	0	0	0	0	0	0	0	0	0	0	0	0	0	0	0	0	0	0	0	0	0	0	0	NOTSAME	0	0	0	0	0
claude-3-5-sonnet-20240620	4	23	TRUE	3.83841	Based on the provided context, I do not have enough information to definitively determine if that statement is true or false. The context does not specifically address selecting different classes of antibiotics for patients already on a short course of oral antibiotics before a dental procedure. The passage focuses more on general recommendations for antibiotic prophylaxis in high-risk patients, …	BOTH	0	0	0	3.83841	0	0	0	0	NOTSAME	0	0	0	0	0	0	0	0	0	0	0	0	0	0	0	0	0	0	0	0	0	0	0	NOTSAME	0	0	0	0	0
claude-3-5-sonnet-20240620	5	23	TRUE	3.14676	Based on the provided context, I do not have enough information to definitively determine if that statement is true or false. The context does not specifically address selecting different classes of antibiotics for patients already on a short course of oral antibiotics before a dental procedure. The passage focuses more on general recommendations for antibiotic prophylaxis in high-risk patients, …	BOTH	0	0	0	0	3.14676	0	0	0	0	NOTSAME	0	0	0	0	0	0	0	0	0	0	0	0	0	0	0	0	0	0	0	0	0	0	NOTSAME	0	0	0	0	0
claude-3-5-sonnet-20240620	1	24	FALSE	4.29403	Based on the context provided, this statement is false. The passage does not state that antibiotics should always be given before dental procedures to prevent viridans group streptococcal (VGS) infective endocarditis (IE). In fact, the 2007 AHA guidelines significantly scaled back the recommendations for antibiotic prophylaxis: "The 2007 guidelines significantly scaled back the underlying conditi…	FALSE	4.29403	0	0	0	0	SAME	0	0	0	0	0	0	0	0	0	0	0	0	0	0	0	0	0	0	0	0	0	0	0	0	0	0	0	SAME	0	0	0	0
claude-3-5-sonnet-20240620	2	24	FALSE	4.06752	Based on the context provided, this statement is false. The passage does not state that antibiotics should always be given before dental procedures to prevent viridans group streptococcal (VGS) infective endocarditis (IE). In fact, the 2007 AHA guidelines significantly scaled back the recommendations for antibiotic prophylaxis: "The 2007 guidelines significantly scaled back the underlying conditi…	FALSE	0	4.06752	0	0	0	0	SAME	0	0	0	0	0	0	0	0	0	0	0	0	0	0	0	0	0	0	0	0	0	0	0	0	0	0	SAME	0	0	0	0
claude-3-5-sonnet-20240620	3	24	FALSE	4.13815	Based on the context provided, this statement is false. The passage does not state that antibiotics should always be given before dental procedures to prevent viridans group streptococcal (VGS) infective endocarditis (IE). In fact, the 2007 AHA guidelines significantly scaled back the recommendations for antibiotic prophylaxis: "The 2007 guidelines significantly scaled back the underlying conditi…	FALSE	0	0	4.13815	0	0	0	0	SAME	0	0	0	0	0	0	0	0	0	0	0	0	0	0	0	0	0	0	0	0	0	0	0	0	0	SAME	0	0	0	0
claude-3-5-sonnet-20240620	4	24	FALSE	3.68079	Based on the context provided, this statement is false. The passage does not state that antibiotics should always be given before dental procedures to prevent viridans group streptococcal (VGS) infective endocarditis. In fact, the 2007 AHA guidelines mentioned in the passage significantly scaled back the recommendations for antibiotic prophylaxis, limiting it to only 4 high-risk categories of pat…	FALSE	0	0	0	3.68079	0	0	0	0	SAME	0	0	0	0	0	0	0	0	0	0	0	0	0	0	0	0	0	0	0	0	0	0	0	0	SAME	0	0	0	0
claude-3-5-sonnet-20240620	5	24	FALSE	4.07566	Based on the context provided, this statement is false. The passage does not state that antibiotics should always be given before dental procedures to prevent viridans group streptococcal (VGS) infective endocarditis. In fact, the 2007 AHA guidelines mentioned in the passage significantly scaled back the recommendations for antibiotic prophylaxis, limiting it to only 4 high-risk categories of pat…	FALSE	0	0	0	0	4.07566	0	0	0	0	SAME	0	0	0	0	0	0	0	0	0	0	0	0	0	0	0	0	0	0	0	0	0	0	0	SAME	0	0	0	0
claude-3-5-sonnet-20240620	1	25	TRUE	4.82266	Based on the context provided, this statement appears to be true. The passage states: "A recent study in the United Kingdom suggested that a single dose of clindamycin may cause complications, including death, from Clostridioides difficile infection." It also notes that: "Clindamycin may cause more frequent and severe reactions than other antibiotics used for AP, and its use is no longer suggeste…	TRUE	4.82266	0	0	0	0	SAME	0	0	0	0	0	0	0	0	0	0	0	0	0	0	0	0	0	0	0	0	0	0	0	0	0	0	0	0	SAME	0	0	0
claude-3-5-sonnet-20240620	2	25	TRUE	3.54827	Based on the context provided, the statement "Single dose of clindamycin can cause serious complications, including death, from a C. difficile infection" appears to be true. The passage states: "A recent study in the United Kingdom suggested that a single dose of clindamycin may cause complications, including death, from Clostridioides difficile infection." It also mentions that: "Up to 15% of co…	TRUE	0	3.54827	0	0	0	0	SAME	0	0	0	0	0	0	0	0	0	0	0	0	0	0	0	0	0	0	0	0	0	0	0	0	0	0	0	SAME	0	0	0
claude-3-5-sonnet-20240620	3	25	TRUE	4.21826	Based on the context provided, this statement appears to be true. The passage states: "A recent study in the United Kingdom suggested that a single dose of clindamycin may cause complications, including death, from Clostridioides difficile infection." It also notes that: "Clindamycin may cause more frequent and severe reactions than other antibiotics used for AP, and its use is no longer suggeste…	TRUE	0	0	4.21826	0	0	0	0	SAME	0	0	0	0	0	0	0	0	0	0	0	0	0	0	0	0	0	0	0	0	0	0	0	0	0	0	SAME	0	0	0
claude-3-5-sonnet-20240620	4	25	TRUE	4.16687	Based on the context provided, this statement appears to be true. The passage states: "A recent study in the United Kingdom suggested that a single dose of clindamycin may cause complications, including death, from Clostridioides difficile infection." It also notes that: "Clindamycin may cause more frequent and severe reactions than other antibiotics used for AP, and its use is no longer suggeste…	TRUE	0	0	0	4.16687	0	0	0	0	SAME	0	0	0	0	0	0	0	0	0	0	0	0	0	0	0	0	0	0	0	0	0	0	0	0	0	SAME	0	0	0
claude-3-5-sonnet-20240620	5	25	TRUE	3.69856	Based on the context provided, this statement is true. The passage states: "A recent study in the United Kingdom suggested that a single dose of clindamycin may cause complications, including death, from Clostridioides difficile infection." It also notes that "Clindamycin may cause more frequent and severe reactions than other antibiotics used for AP, and its use is no longer suggested in this do…	TRUE	0	0	0	0	3.69856	0	0	0	0	SAME	0	0	0	0	0	0	0	0	0	0	0	0	0	0	0	0	0	0	0	0	0	0	0	0	SAME	0	0	0
claude-3-5-sonnet-20240620	1	26	TRUE	2.15469	Based on the context provided, this statement is true. The passage states: "In patients undergoing multiple sequential dental appointments, if possible, it is preferable to delay the next procedure for 10 days after the last dose of antibiotic therapy." This directly confirms that for patients having multiple dental appointments in sequence, it is recommended to wait 10 days after the last antibi…	TRUE	2.15469	0	0	0	0	SAME	0	0	0	0	0	0	0	0	0	0	0	0	0	0	0	0	0	0	0	0	0	0	0	0	0	0	0	0	0	SAME	0	0
claude-3-5-sonnet-20240620	2	26	TRUE	2.13985	Based on the context provided, this statement is true. The passage states: "In patients undergoing multiple sequential dental appointments, if possible, it is preferable to delay the next procedure for 10 days after the last dose of antibiotic therapy." This directly confirms that for patients having multiple dental appointments in sequence, it is recommended to wait 10 days after the last antibi…	TRUE	0	2.13985	0	0	0	0	SAME	0	0	0	0	0	0	0	0	0	0	0	0	0	0	0	0	0	0	0	0	0	0	0	0	0	0	0	0	SAME	0	0
claude-3-5-sonnet-20240620	3	26	TRUE	2.20278	Based on the context provided, this statement is true. The passage states: "In patients undergoing multiple sequential dental appointments, if possible, it is preferable to delay the next procedure for 10 days after the last dose of antibiotic therapy." This directly confirms that for patients having multiple dental appointments in sequence, it is recommended to wait 10 days after the last antibi…	TRUE	0	0	2.20278	0	0	0	0	SAME	0	0	0	0	0	0	0	0	0	0	0	0	0	0	0	0	0	0	0	0	0	0	0	0	0	0	0	SAME	0	0
claude-3-5-sonnet-20240620	4	26	TRUE	2.46853	Based on the context provided, the statement is true. The passage states: "In patients undergoing multiple sequential dental appointments, if possible, it is preferable to delay the next procedure for 10 days after the last dose of antibiotic therapy." This directly confirms that for patients having multiple dental appointments in sequence, it is recommended to wait 10 days after the last antibio…	TRUE	0	0	0	2.46853	0	0	0	0	SAME	0	0	0	0	0	0	0	0	0	0	0	0	0	0	0	0	0	0	0	0	0	0	0	0	0	0	SAME	0	0
claude-3-5-sonnet-20240620	5	26	TRUE	2.74226	Based on the context provided, this statement is true. The passage states: "In patients undergoing multiple sequential dental appointments, if possible, it is preferable to delay the next procedure for 10 days after the last dose of antibiotic therapy." This directly confirms that for patients having multiple dental appointments in sequence, it is recommended to wait 10 days after the last antibi…	TRUE	0	0	0	0	2.74226	0	0	0	0	SAME	0	0	0	0	0	0	0	0	0	0	0	0	0	0	0	0	0	0	0	0	0	0	0	0	0	SAME	0	0
claude-3-5-sonnet-20240620	1	27	TRUE	3.12401	Based on the context provided, I cannot definitively determine if that specific statement is true or false. The given text does not directly address the scenario of patients already receiving parenteral antibiotics for infective endocarditis who then require a dental procedure. The document appears to focus on antibiotic prophylaxis recommendations for preventing viridans group streptococcal infe…	BOTH	3.12401	0	0	0	0	NOTSAME	0	0	0	0	0	0	0	0	0	0	0	0	0	0	0	0	0	0	0	0	0	0	0	0	0	0	0	0	0	0	NOTSAME	0
claude-3-5-sonnet-20240620	2	27	TRUE	3.45712	Based on the context provided, I do not see any specific information addressing that exact statement about patients already receiving parenteral antibiotics for infective endocarditis. The context focuses more on general recommendations for antibiotic prophylaxis in high-risk patients undergoing dental procedures, but does not appear to discuss the scenario of patients already on antibiotic thera…	BOTH	0	3.45712	0	0	0	0	NOTSAME	0	0	0	0	0	0	0	0	0	0	0	0	0	0	0	0	0	0	0	0	0	0	0	0	0	0	0	0	0	NOTSAME	0
claude-3-5-sonnet-20240620	3	27	TRUE	3.78166	Based on the context provided, I cannot definitively determine if that specific statement is true or false. The given text does not directly address the scenario of patients already receiving parenteral antibiotics for infective endocarditis who require a dental procedure. The document appears to focus on antibiotic prophylaxis recommendations for preventing viridans group streptococcal infective…	BOTH	0	0	3.78166	0	0	0	0	NOTSAME	0	0	0	0	0	0	0	0	0	0	0	0	0	0	0	0	0	0	0	0	0	0	0	0	0	0	0	0	NOTSAME	0
claude-3-5-sonnet-20240620	4	27	TRUE	3.95454	Based on the context provided, I cannot definitively determine if that specific statement is true or false. The given excerpts do not directly address the scenario of patients already receiving parenteral antibiotics for endocarditis who then require a dental procedure. The context focuses mainly on: 1. The 2007 AHA guidelines that scaled back antibiotic prophylaxis recommendations. 2. The 2021 u…	BOTH	0	0	0	3.95454	0	0	0	0	NOTSAME	0	0	0	0	0	0	0	0	0	0	0	0	0	0	0	0	0	0	0	0	0	0	0	0	0	0	0	NOTSAME	0
claude-3-5-sonnet-20240620	5	27	TRUE	3.30888	Based on the context provided, I do not see any specific information addressing that exact statement about patients already receiving parenteral antibiotics for infective endocarditis. The context focuses more on general recommendations for antibiotic prophylaxis in high-risk patients undergoing dental procedures, but does not appear to discuss the scenario of patients already on antibiotic thera…	BOTH	0	0	0	0	3.30888	0	0	0	0	NOTSAME	0	0	0	0	0	0	0	0	0	0	0	0	0	0	0	0	0	0	0	0	0	0	0	0	0	0	NOTSAME	0
claude-3-5-sonnet-20240620	1	28	FALSE	5.0914	Based on the information provided in the context, that statement is false. The 2007 AHA guidelines significantly scaled back the recommendations for antibiotic prophylaxis to prevent viridans group streptococcal (VGS) infective endocarditis. The guidelines now only recommend prophylaxis for a limited group of patients at highest risk of adverse outcomes from VGS infective endocarditis. Specifical…	FALSE	5.0914	0	0	0	0	SAME	0	0	0	0	0	0	0	0	0	0	0	0	0	0	0	0	0	0	0	0	0	0	0	0	0	0	0	0	0	0	0	SAME
claude-3-5-sonnet-20240620	2	28	FALSE	4.18489	Based on the information provided in the context, that statement is false. The 2007 AHA guidelines significantly scaled back the recommendations for antibiotic prophylaxis to prevent viridans group streptococcal (VGS) infective endocarditis. The guidelines now only recommend prophylaxis for a limited set of high-risk cardiac conditions, not for prosthetic joint implants. Specifically, the context…	FALSE	0	4.18489	0	0	0	0	SAME	0	0	0	0	0	0	0	0	0	0	0	0	0	0	0	0	0	0	0	0	0	0	0	0	0	0	0	0	0	0	SAME
claude-3-5-sonnet-20240620	3	28	FALSE	4.14043	Based on the information provided in the context, that statement is false. The 2007 AHA guidelines significantly scaled back the recommendations for antibiotic prophylaxis to prevent viridans group streptococcal (VGS) infective endocarditis. The guidelines now only recommend prophylaxis for a limited set of high-risk cardiac conditions, not for prosthetic joint implants. Specifically, the context…	FALSE	0	0	4.14043	0	0	0	0	SAME	0	0	0	0	0	0	0	0	0	0	0	0	0	0	0	0	0	0	0	0	0	0	0	0	0	0	0	0	0	SAME
claude-3-5-sonnet-20240620	4	28	FALSE	3.96535	Based on the information provided in the context, that statement is false. The 2007 AHA guidelines significantly scaled back the recommendations for antibiotic prophylaxis to prevent viridans group streptococcal (VGS) infective endocarditis. The guidelines now only recommend prophylaxis for a limited group of patients at highest risk of adverse outcomes from VGS infective endocarditis. Specifical…	FALSE	0	0	0	3.96535	0	0	0	0	SAME	0	0	0	0	0	0	0	0	0	0	0	0	0	0	0	0	0	0	0	0	0	0	0	0	0	0	0	0	SAME
claude-3-5-sonnet-20240620	5	28	FALSE	4.14036	Based on the information provided in the context, that statement is false. The 2007 AHA guidelines significantly scaled back the recommendations for antibiotic prophylaxis to prevent viridans group streptococcal (VGS) infective endocarditis. The guidelines now only recommend prophylaxis for a limited set of high-risk cardiac conditions, not for prosthetic joint implants. Specifically, the context…	FALSE	0	0	0	0	4.14036	0	0	0	0	SAME	0	0	0	0	0	0	0	0	0	0	0	0	0	0	0	0	0	0	0	0	0	0	0	0	0	0	0	SAME
							114.153	116.544	117.183	115.491	114.11
											NoSAME	19	20	20	20	19	0	5	5	5	5	5	5	5	5	5	0	5	0	5	0	5	5	3	5	0	0	5	0	5	5	5	0	5
											NoNOTSAME	9	8	8	8	9	5	0	0	0	0	0	0	0	0	0	5	0	5	0	5	0	0	2	0	5	5	0	5	0	0	0	5	0

## Sheet: NoPrompt_claude-3-7-sonnet-2025
model	run_number	question_number	known_answer	elapsed_time	llm_answer	llm_answer_parsing	elapsed_time_1	elapsed_time_2	elapsed_time_3	elapsed_time_4	elapsed_time_5	check_1	check_2	check_3	check_4	check_5	check_q1	check_q2	check_q3	check_q4	check_q5	check_q6	check_q7	check_q8	check_q9	check_q10	check_q11	check_q12	check_q13	check_q14	check_q15	check_q16	check_q17	check_q18	check_q19	check_q20	check_q21	check_q22	check_q23	check_q24	check_q25	check_q26	check_q27	check_q28
claude-3-7-sonnet-20250219	1	1	TRUE	3.47335	Based on the provided context, I cannot definitively determine whether the statement is true or false. The excerpt does not specifically list the four categories of cardiac conditions for which antibiotic prophylaxis is still recommended according to the 2007 AHA guidelines. The context mentions that the 2007 guidelines "significantly scaled back the underlying conditions for which antibiotic pro…	BOTH	3.47335	0	0	0	0	NOTSAME	0	0	0	0	NOTSAME	0	0	0	0	0	0	0	0	0	0	0	0	0	0	0	0	0	0	0	0	0	0	0	0	0	0	0
claude-3-7-sonnet-20250219	2	1	TRUE	3.41596	Based on the provided context, I cannot definitively determine whether the statement is true or false, as the excerpt does not specifically list the four categories for which antibiotic prophylaxis is recommended. The context mentions that the 2007 AHA guidelines "significantly scaled back the underlying conditions for which antibiotic prophylaxis was recommended, leaving only 4 categories though…	BOTH	0	3.41596	0	0	0	0	NOTSAME	0	0	0	NOTSAME	0	0	0	0	0	0	0	0	0	0	0	0	0	0	0	0	0	0	0	0	0	0	0	0	0	0	0
claude-3-7-sonnet-20250219	3	1	TRUE	3.50719	Based on the provided context, I cannot definitively determine whether the statement is true or false. The excerpt does not specifically list the four categories of cardiac conditions for which antibiotic prophylaxis is still recommended according to the 2007 AHA guidelines. The context mentions that the 2007 guidelines "significantly scaled back the underlying conditions for which antibiotic pro…	BOTH	0	0	3.50719	0	0	0	0	NOTSAME	0	0	NOTSAME	0	0	0	0	0	0	0	0	0	0	0	0	0	0	0	0	0	0	0	0	0	0	0	0	0	0	0
claude-3-7-sonnet-20250219	4	1	TRUE	3.92693	Based on the provided context, I cannot definitively determine whether the statement is true or false, as the excerpt does not specifically list the four categories for which antibiotic prophylaxis is recommended. The context mentions that the 2007 AHA guidelines "significantly scaled back the underlying conditions for which antibiotic prophylaxis was recommended, leaving only 4 categories though…	BOTH	0	0	0	3.92693	0	0	0	0	NOTSAME	0	NOTSAME	0	0	0	0	0	0	0	0	0	0	0	0	0	0	0	0	0	0	0	0	0	0	0	0	0	0	0
claude-3-7-sonnet-20250219	5	1	TRUE	3.5285	Based on the provided context, I cannot definitively determine whether the statement is true or false. The excerpt does not specifically list the four categories of cardiac conditions for which antibiotic prophylaxis is still recommended according to the 2007 AHA guidelines. The context mentions that the 2007 guidelines "significantly scaled back the underlying conditions for which antibiotic pro…	BOTH	0	0	0	0	3.5285	0	0	0	0	NOTSAME	NOTSAME	0	0	0	0	0	0	0	0	0	0	0	0	0	0	0	0	0	0	0	0	0	0	0	0	0	0	0
claude-3-7-sonnet-20250219	1	2	FALSE	4.44974	False. Based on the provided context, there is no mention of coronary artery stents being one of the reasons for using antibiotic prophylaxis before dental procedures to prevent viridans group streptococcal (VGS) infective endocarditis. The document indicates that in 2007, the American Heart Association significantly scaled back the conditions for which antibiotic prophylaxis was recommended, lea…	FALSE	4.44974	0	0	0	0	SAME	0	0	0	0	0	SAME	0	0	0	0	0	0	0	0	0	0	0	0	0	0	0	0	0	0	0	0	0	0	0	0	0	0
claude-3-7-sonnet-20250219	2	2	FALSE	3.7509	False. Based on the provided context, there is no mention of coronary artery stents being one of the reasons for using antibiotic prophylaxis before dental procedures to prevent viridans group streptococcal (VGS) infective endocarditis. The document indicates that in 2007, the American Heart Association significantly scaled back the conditions for which antibiotic prophylaxis was recommended, lea…	FALSE	0	3.7509	0	0	0	0	SAME	0	0	0	0	SAME	0	0	0	0	0	0	0	0	0	0	0	0	0	0	0	0	0	0	0	0	0	0	0	0	0	0
claude-3-7-sonnet-20250219	3	2	FALSE	3.10266	False. Based on the provided context, there is no mention of coronary artery stents being one of the reasons for using antibiotics before dental procedures to prevent viridans group streptococcal (VGS) infective endocarditis. The 2007 American Heart Association guidelines significantly reduced the conditions for which antibiotic prophylaxis is recommended, limiting it to only 4 categories thought…	FALSE	0	0	3.10266	0	0	0	0	SAME	0	0	0	SAME	0	0	0	0	0	0	0	0	0	0	0	0	0	0	0	0	0	0	0	0	0	0	0	0	0	0
claude-3-7-sonnet-20250219	4	2	FALSE	4.6519	False. The statement is not true. Based on the provided context from the 2021 American Heart Association Scientific Statement on the Prevention of Viridans Group Streptococcal Infective Endocarditis, coronary artery stents are not mentioned as one of the conditions requiring antibiotic prophylaxis. The document indicates that the 2007 AHA guidelines "significantly scaled back the underlying condi…	BOTH	0	0	0	4.6519	0	0	0	0	NOTSAME	0	0	NOTSAME	0	0	0	0	0	0	0	0	0	0	0	0	0	0	0	0	0	0	0	0	0	0	0	0	0	0
claude-3-7-sonnet-20250219	5	2	FALSE	5.06744	False. Based on the provided context, there is no mention of coronary artery stents being one of the reasons for using antibiotic prophylaxis before dental procedures to prevent viridans group streptococcal (VGS) infective endocarditis. The document indicates that in 2007, the American Heart Association significantly scaled back the conditions for which antibiotic prophylaxis was recommended, lea…	FALSE	0	0	0	0	5.06744	0	0	0	0	SAME	0	SAME	0	0	0	0	0	0	0	0	0	0	0	0	0	0	0	0	0	0	0	0	0	0	0	0	0	0
claude-3-7-sonnet-20250219	1	3	FALSE	3.99773	Based on the provided context, I cannot definitively determine whether the statement is true or false. The context includes information about antibiotic prophylaxis (AP) for dental procedures to prevent viridans group streptococcal (VGS) infective endocarditis (IE), but it does not specifically mention transcatheter prosthetic valve placement. The context indicates that the 2007 AHA guidelines si…	BOTH	3.99773	0	0	0	0	NOTSAME	0	0	0	0	0	0	NOTSAME	0	0	0	0	0	0	0	0	0	0	0	0	0	0	0	0	0	0	0	0	0	0	0	0	0
claude-3-7-sonnet-20250219	2	3	FALSE	3.77691	Based on the provided context, I cannot determine whether the statement is true or false. The excerpts do not specifically mention transcatheter prosthetic valve placement and whether it requires antibiotic prophylaxis before dental procedures. The context shows that the American Heart Association (AHA) published updated guidelines in 2007 that significantly reduced the conditions requiring antib…	BOTH	0	3.77691	0	0	0	0	NOTSAME	0	0	0	0	0	NOTSAME	0	0	0	0	0	0	0	0	0	0	0	0	0	0	0	0	0	0	0	0	0	0	0	0	0
claude-3-7-sonnet-20250219	3	3	FALSE	4.09565	Based on the provided context, I cannot definitively determine whether the statement is true or false. The context includes information about antibiotic prophylaxis (AP) for dental procedures to prevent viridans group streptococcal (VGS) infective endocarditis (IE), but it does not specifically mention transcatheter prosthetic valve placement. The context indicates that the 2007 AHA guidelines "s…	BOTH	0	0	4.09565	0	0	0	0	NOTSAME	0	0	0	0	NOTSAME	0	0	0	0	0	0	0	0	0	0	0	0	0	0	0	0	0	0	0	0	0	0	0	0	0
claude-3-7-sonnet-20250219	4	3	FALSE	4.2184	Based on the provided context, I cannot definitively determine whether the statement is true or false. The context includes information about antibiotic prophylaxis (AP) for dental procedures to prevent viridans group streptococcal (VGS) infective endocarditis (IE), but it does not specifically mention transcatheter prosthetic valve placement. The context indicates that the 2007 AHA guidelines si…	BOTH	0	0	0	4.2184	0	0	0	0	NOTSAME	0	0	0	NOTSAME	0	0	0	0	0	0	0	0	0	0	0	0	0	0	0	0	0	0	0	0	0	0	0	0	0
claude-3-7-sonnet-20250219	5	3	FALSE	5.12562	Based on the provided context, I cannot definitively determine whether the statement is true or false. The context includes information about antibiotic prophylaxis (AP) for dental procedures to prevent viridans group streptococcal (VGS) infective endocarditis (IE), but it does not specifically mention transcatheter prosthetic valve placement. The context mentions that the 2007 AHA guidelines "si…	BOTH	0	0	0	0	5.12562	0	0	0	0	NOTSAME	0	0	NOTSAME	0	0	0	0	0	0	0	0	0	0	0	0	0	0	0	0	0	0	0	0	0	0	0	0	0
claude-3-7-sonnet-20250219	1	4	TRUE	4.19567	Based on the provided context, I cannot definitively determine whether patients with pacemaker devices require antibiotic prophylaxis before dental procedures. The excerpt does not specifically mention pacemakers or list the four categories of patients considered at highest risk for adverse outcomes who would require prophylaxis. The document indicates that in 2007, the American Heart Association…	Neither	4.19567	0	0	0	0	NOTSAME	0	0	0	0	0	0	0	NOTSAME	0	0	0	0	0	0	0	0	0	0	0	0	0	0	0	0	0	0	0	0	0	0	0	0
claude-3-7-sonnet-20250219	2	4	TRUE	4.16604	Based on the provided context, I cannot definitively determine whether patients with pacemaker devices require antibiotic prophylaxis before dental procedures. The excerpt does not specifically mention pacemakers or list the four categories of patients who are at highest risk and still require prophylaxis according to the 2007 AHA guidelines. The context indicates that in 2007, the AHA "significa…	Neither	0	4.16604	0	0	0	0	NOTSAME	0	0	0	0	0	0	NOTSAME	0	0	0	0	0	0	0	0	0	0	0	0	0	0	0	0	0	0	0	0	0	0	0	0
claude-3-7-sonnet-20250219	3	4	TRUE	3.52011	Based on the provided context, I cannot definitively determine whether patients with pacemaker devices require antibiotic prophylaxis before dental procedures to prevent viridans group streptococcal (VGS) infective endocarditis (IE). The excerpt mentions that the 2007 American Heart Association guidelines "significantly scaled back the underlying conditions for which antibiotic prophylaxis was re…	BOTH	0	0	3.52011	0	0	0	0	NOTSAME	0	0	0	0	0	NOTSAME	0	0	0	0	0	0	0	0	0	0	0	0	0	0	0	0	0	0	0	0	0	0	0	0
claude-3-7-sonnet-20250219	4	4	TRUE	4.05438	Based on the provided context, I cannot definitively determine whether patients with pacemaker devices require antibiotic prophylaxis before dental procedures. The excerpt does not specifically mention pacemakers or list the four categories of patients considered at highest risk for adverse outcomes that would require prophylaxis. The context indicates that in 2007, the American Heart Association…	Neither	0	0	0	4.05438	0	0	0	0	NOTSAME	0	0	0	0	NOTSAME	0	0	0	0	0	0	0	0	0	0	0	0	0	0	0	0	0	0	0	0	0	0	0	0
claude-3-7-sonnet-20250219	5	4	TRUE	3.89556	Based on the provided context, I cannot definitively determine whether patients with pacemaker devices require antibiotic prophylaxis before dental procedures. The excerpt does not specifically mention pacemaker devices in relation to antibiotic prophylaxis recommendations. The context indicates that in 2007, the American Heart Association significantly scaled back the conditions requiring antibi…	Neither	0	0	0	0	3.89556	0	0	0	0	NOTSAME	0	0	0	NOTSAME	0	0	0	0	0	0	0	0	0	0	0	0	0	0	0	0	0	0	0	0	0	0	0	0
claude-3-7-sonnet-20250219	1	5	FALSE	4.62027	The statement is false. According to the 2007 American Heart Association (AHA) guidelines on the prevention of infective endocarditis (IE), which were reviewed and reaffirmed in the 2021 scientific statement provided in the context, antibiotic prophylaxis is only recommended for four specific categories of patients at highest risk of adverse outcomes from viridans group streptococcal (VGS) IE. Th…	FALSE	4.62027	0	0	0	0	SAME	0	0	0	0	0	0	0	0	SAME	0	0	0	0	0	0	0	0	0	0	0	0	0	0	0	0	0	0	0	0	0	0	0
claude-3-7-sonnet-20250219	2	5	FALSE	4.32101	The statement is false. According to the 2007 American Heart Association (AHA) guidelines, which were reviewed and maintained in the 2021 scientific statement, antibiotic prophylaxis for viridans group streptococcal (VGS) infective endocarditis was significantly scaled back. The guidelines now recommend prophylaxis only for the highest-risk categories of patients with cardiac conditions that woul…	FALSE	0	4.32101	0	0	0	0	SAME	0	0	0	0	0	0	0	SAME	0	0	0	0	0	0	0	0	0	0	0	0	0	0	0	0	0	0	0	0	0	0	0
claude-3-7-sonnet-20250219	3	5	FALSE	4.10899	The statement is false. According to the 2007 American Heart Association (AHA) guidelines on the prevention of infective endocarditis (IE), which were reviewed and maintained in the 2021 scientific statement, antibiotic prophylaxis is only recommended for four specific categories of patients at highest risk of adverse outcomes from viridans group streptococcal (VGS) IE. The provided context indic…	FALSE	0	0	4.10899	0	0	0	0	SAME	0	0	0	0	0	0	SAME	0	0	0	0	0	0	0	0	0	0	0	0	0	0	0	0	0	0	0	0	0	0	0
claude-3-7-sonnet-20250219	4	5	FALSE	4.25466	The statement is false. According to the 2007 American Heart Association (AHA) guidelines on the prevention of infective endocarditis (IE), which were reviewed and maintained in the 2021 scientific statement, antibiotic prophylaxis is only recommended for four specific high-risk cardiac conditions. The guidelines significantly scaled back the conditions requiring prophylaxis. Patients with periph…	FALSE	0	0	0	4.25466	0	0	0	0	SAME	0	0	0	0	0	SAME	0	0	0	0	0	0	0	0	0	0	0	0	0	0	0	0	0	0	0	0	0	0	0
claude-3-7-sonnet-20250219	5	5	FALSE	4.33697	The statement is false. According to the 2007 American Heart Association (AHA) guidelines, which were reviewed and reaffirmed in the 2021 scientific statement provided in the context, antibiotic prophylaxis for viridans group streptococcal (VGS) infective endocarditis was significantly scaled back. The guidelines now recommend prophylaxis only for the highest-risk categories of patients with card…	FALSE	0	0	0	0	4.33697	0	0	0	0	SAME	0	0	0	0	SAME	0	0	0	0	0	0	0	0	0	0	0	0	0	0	0	0	0	0	0	0	0	0	0
claude-3-7-sonnet-20250219	1	6	FALSE	4.93467	False. The statement is not true. According to the American Heart Association (AHA) Scientific Statement provided in the context, antibiotic prophylaxis is only recommended for categories of patients at highest risk for adverse outcomes from viridans group streptococcal (VGS) infective endocarditis (IE). The 2007 guidelines significantly scaled back the conditions requiring prophylaxis. Patients …	BOTH	4.93467	0	0	0	0	NOTSAME	0	0	0	0	0	0	0	0	0	NOTSAME	0	0	0	0	0	0	0	0	0	0	0	0	0	0	0	0	0	0	0	0	0	0
claude-3-7-sonnet-20250219	2	6	FALSE	3.27636	False. The statement is not true. According to the 2007 American Heart Association (AHA) guidelines (which were reviewed and maintained in the 2021 scientific statement), antibiotic prophylaxis is only recommended for four categories of patients at highest risk of adverse outcomes from infective endocarditis. The document does not specifically mention complete closure of septal defects as one of …	BOTH	0	3.27636	0	0	0	0	NOTSAME	0	0	0	0	0	0	0	0	NOTSAME	0	0	0	0	0	0	0	0	0	0	0	0	0	0	0	0	0	0	0	0	0	0
claude-3-7-sonnet-20250219	3	6	FALSE	4.58101	False. The statement is not true. According to the 2007 American Heart Association (AHA) guidelines (which were reviewed and maintained in the 2021 scientific statement referenced in your context), antibiotic prophylaxis is only recommended for four categories of patients at highest risk of adverse outcomes from infective endocarditis. The document does not specifically mention complete closure o…	BOTH	0	0	4.58101	0	0	0	0	NOTSAME	0	0	0	0	0	0	0	NOTSAME	0	0	0	0	0	0	0	0	0	0	0	0	0	0	0	0	0	0	0	0	0	0
claude-3-7-sonnet-20250219	4	6	FALSE	3.67793	False. The statement is not true. According to the 2007 American Heart Association (AHA) guidelines (which were reviewed and maintained in this 2021 scientific statement), antibiotic prophylaxis is only recommended for categories of patients at highest risk for adverse outcomes from infective endocarditis. The document indicates that the 2007 guidelines "significantly scaled back the underlying c…	BOTH	0	0	0	3.67793	0	0	0	0	NOTSAME	0	0	0	0	0	0	NOTSAME	0	0	0	0	0	0	0	0	0	0	0	0	0	0	0	0	0	0	0	0	0	0
claude-3-7-sonnet-20250219	5	6	FALSE	3.44693	False. The statement is not true. According to the 2007 American Heart Association (AHA) guidelines (which were reviewed and maintained in this 2021 scientific statement), antibiotic prophylaxis is only recommended for categories of patients at highest risk for adverse outcomes from infective endocarditis. The document indicates that the 2007 guidelines "significantly scaled back the underlying c…	BOTH	0	0	0	0	3.44693	0	0	0	0	NOTSAME	0	0	0	0	0	NOTSAME	0	0	0	0	0	0	0	0	0	0	0	0	0	0	0	0	0	0	0	0	0	0
claude-3-7-sonnet-20250219	1	7	FALSE	4.10907	Based on the provided context, this statement is false. According to the 2007 American Heart Association (AHA) guidelines (which were reviewed and maintained in the 2021 scientific statement), patients with previous infective endocarditis are considered to be in one of the highest risk categories for adverse outcomes from viridans group streptococcal (VGS) infective endocarditis. The guidelines s…	FALSE	4.10907	0	0	0	0	SAME	0	0	0	0	0	0	0	0	0	0	SAME	0	0	0	0	0	0	0	0	0	0	0	0	0	0	0	0	0	0	0	0	0
claude-3-7-sonnet-20250219	2	7	FALSE	4.34075	Based on the provided context, this statement is false. According to the 2007 AHA guidelines (which were reviewed and maintained in the 2021 scientific statement), patients with previous, relapsed, or recurrent infective endocarditis are actually among the high-risk categories for whom antibiotic prophylaxis is still recommended before invasive dental procedures. The 2007 guidelines significantly…	FALSE	0	4.34075	0	0	0	0	SAME	0	0	0	0	0	0	0	0	0	SAME	0	0	0	0	0	0	0	0	0	0	0	0	0	0	0	0	0	0	0	0	0
claude-3-7-sonnet-20250219	3	7	FALSE	3.79362	Based on the provided context, this statement is false. According to the information given, the 2007 American Heart Association (AHA) guidelines recommended antibiotic prophylaxis only for categories of patients at highest risk for adverse outcomes from viridans group streptococcal (VGS) infective endocarditis (IE). While the guidelines significantly scaled back the conditions requiring prophylax…	FALSE	0	0	3.79362	0	0	0	0	SAME	0	0	0	0	0	0	0	0	SAME	0	0	0	0	0	0	0	0	0	0	0	0	0	0	0	0	0	0	0	0	0
claude-3-7-sonnet-20250219	4	7	FALSE	3.96535	Based on the provided context, this statement is false. According to the 2007 American Heart Association (AHA) guidelines (which were reaffirmed in the 2021 scientific statement shown in the context), patients with previous infective endocarditis are considered to be in one of the highest risk categories for adverse outcomes from viridans group streptococcal (VGS) infective endocarditis. The guid…	FALSE	0	0	0	3.96535	0	0	0	0	SAME	0	0	0	0	0	0	0	SAME	0	0	0	0	0	0	0	0	0	0	0	0	0	0	0	0	0	0	0	0	0
claude-3-7-sonnet-20250219	5	7	FALSE	4.29384	Based on the provided context, this statement is false. According to the 2007 American Heart Association (AHA) guidelines (which were reviewed and maintained in the 2021 scientific statement), patients with previous infective endocarditis are considered to be in one of the four high-risk categories for which antibiotic prophylaxis is still recommended before invasive dental procedures. The guidel…	FALSE	0	0	0	0	4.29384	0	0	0	0	SAME	0	0	0	0	0	0	SAME	0	0	0	0	0	0	0	0	0	0	0	0	0	0	0	0	0	0	0	0	0
claude-3-7-sonnet-20250219	1	8	FALSE	4.70215	False. According to the American Heart Association (AHA) guidelines presented in the context, antibiotic prophylaxis is not recommended for all dental procedures or for all patients. The 2007 guidelines (which were reviewed and maintained in this 2021 scientific statement) significantly scaled back the recommendations for antibiotic prophylaxis. The guidelines now recommend antibiotic prophylaxis…	FALSE	4.70215	0	0	0	0	SAME	0	0	0	0	0	0	0	0	0	0	0	SAME	0	0	0	0	0	0	0	0	0	0	0	0	0	0	0	0	0	0	0	0
claude-3-7-sonnet-20250219	2	8	FALSE	3.99011	False. According to the provided context from the 2021 AHA Scientific Statement, antibiotic prophylaxis is not recommended for all dental procedures or for all patients. The 2007 AHA guidelines (which were reaffirmed in this 2021 statement) significantly scaled back the conditions for which antibiotic prophylaxis is recommended, limiting it to only 4 categories of patients at highest risk of adve…	FALSE	0	3.99011	0	0	0	0	SAME	0	0	0	0	0	0	0	0	0	0	SAME	0	0	0	0	0	0	0	0	0	0	0	0	0	0	0	0	0	0	0	0
claude-3-7-sonnet-20250219	3	8	FALSE	3.81702	False. According to the American Heart Association (AHA) guidelines presented in the context, antibiotic prophylaxis is not recommended for all dental procedures or for all patients. The 2007 AHA guidelines (which were reviewed and maintained in the 2021 update) significantly scaled back the recommendations for antibiotic prophylaxis. The guidelines specifically state that antibiotic prophylaxis …	FALSE	0	0	3.81702	0	0	0	0	SAME	0	0	0	0	0	0	0	0	0	SAME	0	0	0	0	0	0	0	0	0	0	0	0	0	0	0	0	0	0	0	0
claude-3-7-sonnet-20250219	4	8	FALSE	3.94077	False. According to the American Heart Association (AHA) guidelines presented in the context, antibiotic prophylaxis is not recommended before all dental procedures. The 2007 guidelines (which were reviewed and maintained in the 2021 statement) significantly scaled back the conditions for which antibiotic prophylaxis is recommended, limiting it to only four categories of patients at highest risk …	FALSE	0	0	0	3.94077	0	0	0	0	SAME	0	0	0	0	0	0	0	0	SAME	0	0	0	0	0	0	0	0	0	0	0	0	0	0	0	0	0	0	0	0
claude-3-7-sonnet-20250219	5	8	FALSE	3.9996	False. According to the provided context from the 2021 AHA Scientific Statement, antibiotic prophylaxis is not recommended for all dental procedures or for all patients. The 2007 AHA guidelines (which the 2021 statement upholds) significantly scaled back the conditions for which antibiotic prophylaxis is recommended, limiting it to only 4 categories of patients at highest risk of adverse outcomes…	FALSE	0	0	0	0	3.9996	0	0	0	0	SAME	0	0	0	0	0	0	0	SAME	0	0	0	0	0	0	0	0	0	0	0	0	0	0	0	0	0	0	0	0
claude-3-7-sonnet-20250219	1	9	TRUE	3.64367	Based on the provided context, I cannot definitively determine whether the statement "Viridans group streptococci are the main group of microorganisms that cause infective endocarditis from oral sources" is true or false. The excerpt discusses the American Heart Association's guidelines on preventing viridans group streptococcal (VGS) infective endocarditis, but it doesn't explicitly state that V…	BOTH	3.64367	0	0	0	0	NOTSAME	0	0	0	0	0	0	0	0	0	0	0	0	NOTSAME	0	0	0	0	0	0	0	0	0	0	0	0	0	0	0	0	0	0	0
claude-3-7-sonnet-20250219	2	9	TRUE	3.7885	Based on the provided context, I cannot definitively determine whether the statement "Viridans group streptococci are the main group of microorganisms that cause infective endocarditis from oral sources" is true or false. The context discusses the American Heart Association's guidelines on prevention of viridans group streptococcal (VGS) infective endocarditis, but it doesn't explicitly state tha…	BOTH	0	3.7885	0	0	0	0	NOTSAME	0	0	0	0	0	0	0	0	0	0	0	NOTSAME	0	0	0	0	0	0	0	0	0	0	0	0	0	0	0	0	0	0	0
claude-3-7-sonnet-20250219	3	9	TRUE	3.88815	Based on the provided context, I cannot definitively determine whether the statement "Viridans group streptococci are the main group of microorganisms that cause infective endocarditis from oral sources" is true or false. The context discusses the American Heart Association's guidelines on prevention of viridans group streptococcal (VGS) infective endocarditis, but it doesn't explicitly state tha…	BOTH	0	0	3.88815	0	0	0	0	NOTSAME	0	0	0	0	0	0	0	0	0	0	NOTSAME	0	0	0	0	0	0	0	0	0	0	0	0	0	0	0	0	0	0	0
claude-3-7-sonnet-20250219	4	9	TRUE	3.97931	Based on the provided context, I cannot definitively determine whether the statement "Viridans group streptococci are the main group of microorganisms that cause infective endocarditis from oral sources" is true or false. The context discusses the American Heart Association's guidelines on prevention of viridans group streptococcal (VGS) infective endocarditis, but it doesn't explicitly state tha…	BOTH	0	0	0	3.97931	0	0	0	0	NOTSAME	0	0	0	0	0	0	0	0	0	NOTSAME	0	0	0	0	0	0	0	0	0	0	0	0	0	0	0	0	0	0	0
claude-3-7-sonnet-20250219	5	9	TRUE	3.80739	Based on the provided context, I cannot definitively determine whether the statement "Viridans group streptococci are the main group of microorganisms that cause infective endocarditis from oral sources" is true or false. The context discusses the American Heart Association's guidelines on preventing viridans group streptococcal (VGS) infective endocarditis, but it doesn't explicitly state that V…	BOTH	0	0	0	0	3.80739	0	0	0	0	NOTSAME	0	0	0	0	0	0	0	0	NOTSAME	0	0	0	0	0	0	0	0	0	0	0	0	0	0	0	0	0	0	0
claude-3-7-sonnet-20250219	1	10	TRUE	2.90395	Based on the provided context, I cannot determine whether the statement "Viridans group streptococci infective endocarditis is much more likely to be caused by daily oral routine activities than by dental procedures" is true or false. The excerpt does not contain specific information comparing the relative likelihood of VGS IE from daily oral activities versus dental procedures. The context menti…	BOTH	2.90395	0	0	0	0	NOTSAME	0	0	0	0	0	0	0	0	0	0	0	0	0	NOTSAME	0	0	0	0	0	0	0	0	0	0	0	0	0	0	0	0	0	0
claude-3-7-sonnet-20250219	2	10	TRUE	3.50583	Based on the provided context, I cannot determine whether the statement "Viridans group streptococci infective endocarditis is much more likely to be caused by daily oral routine activities than by dental procedures" is true or false. The excerpt does not contain specific information comparing the relative likelihood of VGS IE from daily oral activities versus dental procedures. The context menti…	BOTH	0	3.50583	0	0	0	0	NOTSAME	0	0	0	0	0	0	0	0	0	0	0	0	NOTSAME	0	0	0	0	0	0	0	0	0	0	0	0	0	0	0	0	0	0
claude-3-7-sonnet-20250219	3	10	TRUE	3.73069	Based on the provided context, I cannot determine whether the statement "Viridans group streptococci infective endocarditis is much more likely to be caused by daily oral routine activities than by dental procedures" is true or false. The excerpt does not contain specific information comparing the relative likelihood of VGS IE from daily oral activities versus dental procedures. The context menti…	BOTH	0	0	3.73069	0	0	0	0	NOTSAME	0	0	0	0	0	0	0	0	0	0	0	NOTSAME	0	0	0	0	0	0	0	0	0	0	0	0	0	0	0	0	0	0
claude-3-7-sonnet-20250219	4	10	TRUE	3.22093	Based on the provided context, I cannot determine whether the statement "Viridans group streptococci infective endocarditis is much more likely to be caused by daily oral routine activities than by dental procedures" is true or false. The excerpts from the 2021 AHA Scientific Statement do not directly address the comparative likelihood of VGS IE from daily oral activities versus dental procedures…	BOTH	0	0	0	3.22093	0	0	0	0	NOTSAME	0	0	0	0	0	0	0	0	0	0	NOTSAME	0	0	0	0	0	0	0	0	0	0	0	0	0	0	0	0	0	0
claude-3-7-sonnet-20250219	5	10	TRUE	3.52938	Based on the provided context, I cannot determine whether the statement "Viridans group streptococci infective endocarditis is much more likely to be caused by daily oral routine activities than by dental procedures" is true or false. The excerpt does not contain specific information comparing the relative likelihood of VGS IE from daily oral activities versus dental procedures. The context menti…	BOTH	0	0	0	0	3.52938	0	0	0	0	NOTSAME	0	0	0	0	0	0	0	0	0	NOTSAME	0	0	0	0	0	0	0	0	0	0	0	0	0	0	0	0	0	0
claude-3-7-sonnet-20250219	1	11	TRUE	4.30409	Based on the provided context, I cannot determine whether the statement "Clindamycin is no longer recommended for antibiotic prophylaxis before a dental procedure to prevent viridans group streptococcal infective endocarditis" is true or false. The context mentions that "A recent study in the United Kingdom suggested that a single dose of clindamycin may cause [something]" but the complete inform…	BOTH	4.30409	0	0	0	0	NOTSAME	0	0	0	0	0	0	0	0	0	0	0	0	0	0	NOTSAME	0	0	0	0	0	0	0	0	0	0	0	0	0	0	0	0	0
claude-3-7-sonnet-20250219	2	11	TRUE	4.9137	Based on the provided context, I cannot definitively determine whether the statement "Clindamycin is no longer recommended for antibiotic prophylaxis before a dental procedure to prevent viridans group streptococcal infective endocarditis" is true or false. The context mentions that "A recent study in the United Kingdom suggested that a single dose of clindamycin may cause [something]" but the co…	BOTH	0	4.9137	0	0	0	0	NOTSAME	0	0	0	0	0	0	0	0	0	0	0	0	0	NOTSAME	0	0	0	0	0	0	0	0	0	0	0	0	0	0	0	0	0
claude-3-7-sonnet-20250219	3	11	TRUE	4.68698	Based on the provided context, I cannot definitively determine whether the statement "Clindamycin is no longer recommended for antibiotic prophylaxis before a dental procedure to prevent viridans group streptococcal infective endocarditis" is true or false. The context mentions that "A recent study in the United Kingdom suggested that a single dose of clindamycin may cause [something]" but the co…	BOTH	0	0	4.68698	0	0	0	0	NOTSAME	0	0	0	0	0	0	0	0	0	0	0	0	NOTSAME	0	0	0	0	0	0	0	0	0	0	0	0	0	0	0	0	0
claude-3-7-sonnet-20250219	4	11	TRUE	5.3293	Based on the provided context, I cannot definitively determine whether the statement "Clindamycin is no longer recommended for antibiotic prophylaxis before a dental procedure to prevent viridans group streptococcal infective endocarditis" is true or false. The context mentions that "A recent study in the United Kingdom suggested that a single dose of clindamycin may cause [something]" but the co…	BOTH	0	0	0	5.3293	0	0	0	0	NOTSAME	0	0	0	0	0	0	0	0	0	0	0	NOTSAME	0	0	0	0	0	0	0	0	0	0	0	0	0	0	0	0	0
claude-3-7-sonnet-20250219	5	11	TRUE	4.64594	Based on the provided context, I cannot definitively determine whether the statement "Clindamycin is no longer recommended for antibiotic prophylaxis before a dental procedure to prevent viridans group streptococcal infective endocarditis" is true or false. The context mentions that "A recent study in the United Kingdom suggested that a single dose of clindamycin may cause [something]" but the co…	BOTH	0	0	0	0	4.64594	0	0	0	0	NOTSAME	0	0	0	0	0	0	0	0	0	0	NOTSAME	0	0	0	0	0	0	0	0	0	0	0	0	0	0	0	0	0
claude-3-7-sonnet-20250219	1	12	TRUE	4.94311	Based on the provided context, the statement appears to be true, although the exact wording isn't directly quoted in the excerpt. The 2007 AHA guidelines (which this 2021 statement is reviewing) made a significant shift in recommendations, focusing on only recommending antibiotic prophylaxis for the highest-risk patients rather than broadly. The document emphasizes "the critical role of good oral…	TRUE	4.94311	0	0	0	0	SAME	0	0	0	0	0	0	0	0	0	0	0	0	0	0	0	SAME	0	0	0	0	0	0	0	0	0	0	0	0	0	0	0	0
claude-3-7-sonnet-20250219	2	12	TRUE	4.21866	Based on the provided context, the statement "Maintaining good oral health and having regular dental care are more important for preventing viridans group streptococci infective endocarditis than taking antibiotics before a dental procedure" appears to be true. The document specifically mentions "emphasizing the critical role of good oral health and regular access to dental care for all" in its c…	TRUE	0	4.21866	0	0	0	0	SAME	0	0	0	0	0	0	0	0	0	0	0	0	0	0	SAME	0	0	0	0	0	0	0	0	0	0	0	0	0	0	0	0
claude-3-7-sonnet-20250219	3	12	TRUE	4.07397	Based on the provided context, the statement "Maintaining good oral health and having regular dental care are more important for preventing viridans group streptococci infective endocarditis than taking antibiotics before a dental procedure" appears to be true. The document specifically mentions in the conclusions section that they "continue to recommend VGS IE prophylaxis only for categories of …	TRUE	0	0	4.07397	0	0	0	0	SAME	0	0	0	0	0	0	0	0	0	0	0	0	0	SAME	0	0	0	0	0	0	0	0	0	0	0	0	0	0	0	0
claude-3-7-sonnet-20250219	4	12	TRUE	5.29075	Based on the provided context, the statement appears to be true, although it's not explicitly stated in those exact words. The 2007 AHA guidelines significantly scaled back the conditions for which antibiotic prophylaxis was recommended, indicating a shift in approach. The context mentions "emphasizing the critical role of good oral health and regular access to dental care for all" in the conclus…	TRUE	0	0	0	5.29075	0	0	0	0	SAME	0	0	0	0	0	0	0	0	0	0	0	0	SAME	0	0	0	0	0	0	0	0	0	0	0	0	0	0	0	0
claude-3-7-sonnet-20250219	5	12	TRUE	4.93964	Based on the provided context, the statement "Maintaining good oral health and having regular dental care are more important for preventing viridans group streptococci infective endocarditis than taking antibiotics before a dental procedure" appears to be true. The document specifically mentions "emphasizing the critical role of good oral health and regular access to dental care for all" in its c…	TRUE	0	0	0	0	4.93964	0	0	0	0	SAME	0	0	0	0	0	0	0	0	0	0	0	SAME	0	0	0	0	0	0	0	0	0	0	0	0	0	0	0	0
claude-3-7-sonnet-20250219	1	13	TRUE	3.98487	Based on the provided context, the statement "Cephalexin is an alternative for patients allergic to penicillin or ampicillin to prevent viridans group streptococcal infective endocarditis" is true, but with an important qualification. The context shows that cephalexin (or other first- or second-generation oral cephalosporins) is listed as an alternative for patients who are allergic to penicillin…	TRUE	3.98487	0	0	0	0	SAME	0	0	0	0	0	0	0	0	0	0	0	0	0	0	0	0	SAME	0	0	0	0	0	0	0	0	0	0	0	0	0	0	0
claude-3-7-sonnet-20250219	2	13	TRUE	4.57976	Based on the provided context, the statement "Cephalexin is an alternative for patients allergic to penicillin or ampicillin to prevent viridans group streptococcal infective endocarditis" is true, but with an important qualification. The table in the context shows that for patients allergic to penicillin or ampicillin who can take oral medication, "Cephalexin*" is listed as an alternative, with …	TRUE	0	4.57976	0	0	0	0	SAME	0	0	0	0	0	0	0	0	0	0	0	0	0	0	0	SAME	0	0	0	0	0	0	0	0	0	0	0	0	0	0	0
claude-3-7-sonnet-20250219	3	13	TRUE	4.43661	Based on the provided context, the statement "Cephalexin is an alternative for patients allergic to penicillin or ampicillin to prevent viridans group streptococcal infective endocarditis" is true, but with an important qualification. The table in the context shows that for patients allergic to penicillin or ampicillin who can take oral medication, "Cephalexin*" is listed as an alternative, with …	TRUE	0	0	4.43661	0	0	0	0	SAME	0	0	0	0	0	0	0	0	0	0	0	0	0	0	SAME	0	0	0	0	0	0	0	0	0	0	0	0	0	0	0
claude-3-7-sonnet-20250219	4	13	TRUE	4.02409	Based on the provided context, the statement "Cephalexin is an alternative for patients allergic to penicillin or ampicillin to prevent viridans group streptococcal infective endocarditis" is true, but with an important qualification. The context shows a table of antibiotic prophylaxis regimens where cephalexin (or "other first- or second-generation oral cephalosporin in equivalent adult or pedia…	TRUE	0	0	0	4.02409	0	0	0	0	SAME	0	0	0	0	0	0	0	0	0	0	0	0	0	SAME	0	0	0	0	0	0	0	0	0	0	0	0	0	0	0
claude-3-7-sonnet-20250219	5	13	TRUE	5.06485	Based on the provided context, the statement "Cephalexin is an alternative for patients allergic to penicillin or ampicillin to prevent viridans group streptococcal infective endocarditis" is true, but with an important qualification. The table in the context shows that for patients allergic to penicillin or ampicillin who can take oral medication, "Cephalexin*" is listed as an alternative, with …	TRUE	0	0	0	0	5.06485	0	0	0	0	SAME	0	0	0	0	0	0	0	0	0	0	0	0	SAME	0	0	0	0	0	0	0	0	0	0	0	0	0	0	0
claude-3-7-sonnet-20250219	1	14	TRUE	3.06089	Based on the provided context, the statement "Doxycycline can be used for patients who are unable to tolerate penicillin, cephalosporin, or macrolide antibiotics to prevent viridans group streptococcal infective endocarditis" is true. The text specifically states: "Doxycycline is an alternative in patients who are unable to tolerate a penicillin, cephalosporin, or macrolide. A serious reaction fr…	TRUE	3.06089	0	0	0	0	SAME	0	0	0	0	0	0	0	0	0	0	0	0	0	0	0	0	0	SAME	0	0	0	0	0	0	0	0	0	0	0	0	0	0
claude-3-7-sonnet-20250219	2	14	TRUE	3.37834	Based on the provided context, the statement "Doxycycline can be used for patients who are unable to tolerate penicillin, cephalosporin, or macrolide antibiotics to prevent viridans group streptococcal infective endocarditis" is true. The text specifically states: "Doxycycline is an alternative in patients who are unable to tolerate a penicillin, cephalosporin, or macrolide. A serious reaction fr…	TRUE	0	3.37834	0	0	0	0	SAME	0	0	0	0	0	0	0	0	0	0	0	0	0	0	0	0	SAME	0	0	0	0	0	0	0	0	0	0	0	0	0	0
claude-3-7-sonnet-20250219	3	14	TRUE	3.03458	Based on the provided context, the statement "Doxycycline can be used for patients who are unable to tolerate penicillin, cephalosporin, or macrolide antibiotics to prevent viridans group streptococcal infective endocarditis" is true. The text specifically states: "Doxycycline is an alternative in patients who are unable to tolerate a penicillin, cephalosporin, or macrolide. A serious reaction fr…	TRUE	0	0	3.03458	0	0	0	0	SAME	0	0	0	0	0	0	0	0	0	0	0	0	0	0	0	SAME	0	0	0	0	0	0	0	0	0	0	0	0	0	0
claude-3-7-sonnet-20250219	4	14	TRUE	2.79497	Based on the provided context, the statement "Doxycycline can be used for patients who are unable to tolerate penicillin, cephalosporin, or macrolide antibiotics to prevent viridans group streptococcal infective endocarditis" is true. The text specifically states: "Doxycycline is an alternative in patients who are unable to tolerate a penicillin, cephalosporin, or macrolide. A serious reaction fr…	TRUE	0	0	0	2.79497	0	0	0	0	SAME	0	0	0	0	0	0	0	0	0	0	0	0	0	0	SAME	0	0	0	0	0	0	0	0	0	0	0	0	0	0
claude-3-7-sonnet-20250219	5	14	TRUE	2.77178	Based on the provided context, the statement "Doxycycline can be used for patients who are unable to tolerate penicillin, cephalosporin, or macrolide antibiotics to prevent viridans group streptococcal infective endocarditis" is true. The text specifically states: "Doxycycline is an alternative in patients who are unable to tolerate a penicillin, cephalosporin, or macrolide. A serious reaction fr…	TRUE	0	0	0	0	2.77178	0	0	0	0	SAME	0	0	0	0	0	0	0	0	0	0	0	0	0	SAME	0	0	0	0	0	0	0	0	0	0	0	0	0	0
claude-3-7-sonnet-20250219	1	15	TRUE	3.16023	Based on the provided context, I cannot determine whether the statement "Amoxicillin is the first choice for oral antibiotic prophylaxis before dental procedures to prevent viridans group streptococcal infective endocarditis" is true or false. The context mentions that there are antibiotic regimens suggested for prophylaxis for dental procedures in high-risk patients (Table 5 is referenced), but …	BOTH	3.16023	0	0	0	0	NOTSAME	0	0	0	0	0	0	0	0	0	0	0	0	0	0	0	0	0	0	NOTSAME	0	0	0	0	0	0	0	0	0	0	0	0	0
claude-3-7-sonnet-20250219	2	15	TRUE	3.12796	Based on the provided context, I cannot determine whether the statement "Amoxicillin is the first choice for oral antibiotic prophylaxis before dental procedures to prevent viridans group streptococcal infective endocarditis" is true or false. The context mentions that there are "antibiotic regimens suggested for prophylaxis for a dental procedure in patients at a high risk of adverse outcome fro…	BOTH	0	3.12796	0	0	0	0	NOTSAME	0	0	0	0	0	0	0	0	0	0	0	0	0	0	0	0	0	NOTSAME	0	0	0	0	0	0	0	0	0	0	0	0	0
claude-3-7-sonnet-20250219	3	15	TRUE	3.7708	Based on the provided context, I cannot determine whether the statement "Amoxicillin is the first choice for oral antibiotic prophylaxis before dental procedures to prevent viridans group streptococcal infective endocarditis" is true or false. The context mentions that there are "antibiotic regimens suggested for prophylaxis for a dental procedure in patients at a high risk of adverse outcome fro…	BOTH	0	0	3.7708	0	0	0	0	NOTSAME	0	0	0	0	0	0	0	0	0	0	0	0	0	0	0	0	NOTSAME	0	0	0	0	0	0	0	0	0	0	0	0	0
claude-3-7-sonnet-20250219	4	15	TRUE	3.47585	I cannot determine whether the statement is true or false based on the provided context. While the excerpt mentions antibiotic prophylaxis for dental procedures in patients at high risk for viridans group streptococcal infective endocarditis, it does not specifically state which antibiotic is the first choice. The context mentions "The antibiotic regimens suggested for prophylaxis for a dental pr…	BOTH	0	0	0	3.47585	0	0	0	0	NOTSAME	0	0	0	0	0	0	0	0	0	0	0	0	0	0	0	NOTSAME	0	0	0	0	0	0	0	0	0	0	0	0	0
claude-3-7-sonnet-20250219	5	15	TRUE	2.96354	Based on the provided context, I cannot determine whether the statement "Amoxicillin is the first choice for oral antibiotic prophylaxis before dental procedures to prevent viridans group streptococcal infective endocarditis" is true or false. The context mentions that there are "antibiotic regimens suggested for prophylaxis for a dental procedure in patients at a high risk of adverse outcome fro…	BOTH	0	0	0	0	2.96354	0	0	0	0	NOTSAME	0	0	0	0	0	0	0	0	0	0	0	0	0	0	NOTSAME	0	0	0	0	0	0	0	0	0	0	0	0	0
claude-3-7-sonnet-20250219	1	16	FALSE	1.94553	The statement is false. According to the table provided in the context (Table 5), the recommended single dose of amoxicillin for adults to prevent viridans group streptococcal infective endocarditis before dental procedures is 2 grams, not 1 gram. This dose should be taken 30 to 60 minutes before the procedure.	FALSE	1.94553	0	0	0	0	SAME	0	0	0	0	0	0	0	0	0	0	0	0	0	0	0	0	0	0	0	SAME	0	0	0	0	0	0	0	0	0	0	0	0
claude-3-7-sonnet-20250219	2	16	FALSE	2.01566	The statement is false. According to the table in the provided context (Table 5), the recommended single dose of amoxicillin for adults to prevent viridans group streptococcal infective endocarditis before dental procedures is 2 grams, not 1 gram. This dose should be taken 30 to 60 minutes before the procedure.	FALSE	0	2.01566	0	0	0	0	SAME	0	0	0	0	0	0	0	0	0	0	0	0	0	0	0	0	0	0	SAME	0	0	0	0	0	0	0	0	0	0	0	0
claude-3-7-sonnet-20250219	3	16	FALSE	2.14901	The statement is false. According to the table provided in the context (Table 5), the recommended single dose of amoxicillin for adults to prevent viridans group streptococcal infective endocarditis before dental procedures is 2 grams, not 1 gram. This dose should be taken 30 to 60 minutes before the procedure.	FALSE	0	0	2.14901	0	0	0	0	SAME	0	0	0	0	0	0	0	0	0	0	0	0	0	0	0	0	0	SAME	0	0	0	0	0	0	0	0	0	0	0	0
claude-3-7-sonnet-20250219	4	16	FALSE	2.63302	The statement is false. According to the table in the provided context (Table 5), the recommended single dose of amoxicillin for adults to prevent viridans group streptococcal infective endocarditis before dental procedures is 2 grams, not 1 gram. This dose should be taken 30 to 60 minutes before the procedure.	FALSE	0	0	0	2.63302	0	0	0	0	SAME	0	0	0	0	0	0	0	0	0	0	0	0	0	0	0	0	SAME	0	0	0	0	0	0	0	0	0	0	0	0
claude-3-7-sonnet-20250219	5	16	FALSE	2.07823	The statement is false. According to the table provided in the context (Table 5), the recommended single dose of amoxicillin for adults to prevent viridans group streptococcal infective endocarditis before dental procedures is 2 grams, not 1 gram. This dose should be taken 30 to 60 minutes before the procedure.	FALSE	0	0	0	0	2.07823	0	0	0	0	SAME	0	0	0	0	0	0	0	0	0	0	0	0	0	0	0	SAME	0	0	0	0	0	0	0	0	0	0	0	0
claude-3-7-sonnet-20250219	1	17	TRUE	2.63231	Based on the information provided in the context, the statement is true. According to Table 5 titled "Antibiotic Regimens for a Dental Procedure Regimen: Single Dose 30 to 60 Minutes Before Procedure," the recommended dose of amoxicillin for children is 50 mg/kg when given orally as prophylaxis before a dental procedure.	TRUE	2.63231	0	0	0	0	SAME	0	0	0	0	0	0	0	0	0	0	0	0	0	0	0	0	0	0	0	0	SAME	0	0	0	0	0	0	0	0	0	0	0
claude-3-7-sonnet-20250219	2	17	TRUE	3.77211	Based on the information provided in the context, the statement "For children, the recommended single dose of amoxicillin to prevent viridans group streptococcal infective endocarditis before dental procedures is 50 mg/kg" is true. This can be verified from Table 5 in the document, which shows the "Antibiotic Regimens for a Dental Procedure Regimen: Single Dose 30 to 60 Minutes Before Procedure."…	TRUE	0	3.77211	0	0	0	0	SAME	0	0	0	0	0	0	0	0	0	0	0	0	0	0	0	0	0	0	0	SAME	0	0	0	0	0	0	0	0	0	0	0
claude-3-7-sonnet-20250219	3	17	TRUE	2.50789	Based on the information provided in the context, the statement is true. According to Table 5 titled "Antibiotic Regimens for a Dental Procedure Regimen: Single Dose 30 to 60 Minutes Before Procedure," the recommended dose of amoxicillin for children is 50 mg/kg when given orally as prophylaxis before a dental procedure.	TRUE	0	0	2.50789	0	0	0	0	SAME	0	0	0	0	0	0	0	0	0	0	0	0	0	0	0	0	0	0	SAME	0	0	0	0	0	0	0	0	0	0	0
claude-3-7-sonnet-20250219	4	17	TRUE	3.15993	Based on the provided context, the statement "For children, the recommended single dose of amoxicillin to prevent viridans group streptococcal infective endocarditis before dental procedures is 50 mg/kg" is true. This can be verified in Table 5 of the document, which shows the "Antibiotic Regimens for a Dental Procedure Regimen: Single Dose 30 to 60 Minutes Before Procedure." In the row for "Oral…	TRUE	0	0	0	3.15993	0	0	0	0	SAME	0	0	0	0	0	0	0	0	0	0	0	0	0	0	0	0	0	SAME	0	0	0	0	0	0	0	0	0	0	0
claude-3-7-sonnet-20250219	5	17	TRUE	2.51737	Based on the information provided in the context, the statement is true. According to Table 5 titled "Antibiotic Regimens for a Dental Procedure Regimen: Single Dose 30 to 60 Minutes Before Procedure," the recommended dose of amoxicillin for children is 50 mg/kg when given orally as prophylaxis before a dental procedure.	TRUE	0	0	0	0	2.51737	0	0	0	0	SAME	0	0	0	0	0	0	0	0	0	0	0	0	0	0	0	0	SAME	0	0	0	0	0	0	0	0	0	0	0
claude-3-7-sonnet-20250219	1	18	FALSE	4.0099	Based on the provided context, I cannot definitively determine whether the statement is true or false. The context includes references to studies about azithromycin or clarithromycin (reference 66), but the complete antibiotic regimens suggested for prophylaxis are mentioned in Table 5, which is not fully included in the provided text. The context mentions that antibiotic prophylaxis regimens for…	BOTH	4.0099	0	0	0	0	NOTSAME	0	0	0	0	0	0	0	0	0	0	0	0	0	0	0	0	0	0	0	0	0	NOTSAME	0	0	0	0	0	0	0	0	0	0
claude-3-7-sonnet-20250219	2	18	FALSE	3.63557	Based on the provided context, I cannot determine whether the statement is true or false. The context includes references to studies about azithromycin or clarithromycin (reference 66), but it doesn't provide the specific antibiotic regimens that are currently recommended for patients unable to take oral medication. The context mentions that Table 5 shows "the antibiotic regimens suggested for pr…	BOTH	0	3.63557	0	0	0	0	NOTSAME	0	0	0	0	0	0	0	0	0	0	0	0	0	0	0	0	0	0	0	0	NOTSAME	0	0	0	0	0	0	0	0	0	0
claude-3-7-sonnet-20250219	3	18	FALSE	4.14584	Based on the provided context, I cannot definitively determine whether the statement is true or false. The context includes references to studies about azithromycin or clarithromycin for prophylaxis (reference 66), but the complete antibiotic regimen recommendations (mentioned as being in Table 5) are not fully provided in the excerpt. The context mentions that antibiotic prophylaxis is recommend…	BOTH	0	0	4.14584	0	0	0	0	NOTSAME	0	0	0	0	0	0	0	0	0	0	0	0	0	0	0	0	0	0	0	NOTSAME	0	0	0	0	0	0	0	0	0	0
claude-3-7-sonnet-20250219	4	18	FALSE	4.63081	Based on the provided context, I cannot definitively determine whether the statement is true or false. The context includes references to studies about azithromycin or clarithromycin for prophylaxis (reference 66), but the complete antibiotic regimen recommendations (mentioned as being in Table 5) are not fully provided in the excerpt. The context indicates that antibiotic prophylaxis is recommen…	BOTH	0	0	0	4.63081	0	0	0	0	NOTSAME	0	0	0	0	0	0	0	0	0	0	0	0	0	0	0	0	0	0	NOTSAME	0	0	0	0	0	0	0	0	0	0
claude-3-7-sonnet-20250219	5	18	FALSE	4.27973	Based on the provided context, I cannot definitively determine whether the statement is true or false. The context includes references to studies about azithromycin or clarithromycin (reference 66), but the complete antibiotic regimen recommendations (mentioned as being in Table 5) are not fully provided in the excerpt. The context mentions that antibiotic prophylaxis is recommended for certain h…	BOTH	0	0	0	0	4.27973	0	0	0	0	NOTSAME	0	0	0	0	0	0	0	0	0	0	0	0	0	0	0	0	0	NOTSAME	0	0	0	0	0	0	0	0	0	0
claude-3-7-sonnet-20250219	1	19	TRUE	2.21014	True. According to the provided table (Table 5), for adults who are unable to take oral medication, cefazolin is recommended at a dose of 1 g IM (intramuscular) or IV (intravenous) as a single dose 30 to 60 minutes before the dental procedure for prevention of viridans group streptococcal infective endocarditis.	TRUE	2.21014	0	0	0	0	SAME	0	0	0	0	0	0	0	0	0	0	0	0	0	0	0	0	0	0	0	0	0	0	SAME	0	0	0	0	0	0	0	0	0
claude-3-7-sonnet-20250219	2	19	TRUE	2.68306	True. According to the provided table (Table 5), for adults who are unable to take oral medication, cefazolin is recommended at a dose of 1 g IM (intramuscular) or IV (intravenous) as a single dose 30 to 60 minutes before the dental procedure. This is listed in the second row of the table under "Unable to take oral medication" where it shows "Cefazolin or ceftriaxone" with a dosage of "1 g IM or …	TRUE	0	2.68306	0	0	0	0	SAME	0	0	0	0	0	0	0	0	0	0	0	0	0	0	0	0	0	0	0	0	0	SAME	0	0	0	0	0	0	0	0	0
claude-3-7-sonnet-20250219	3	19	TRUE	2.75274	The statement is true. According to the provided table (Table 5), for adults who are unable to take oral medication, cefazolin is listed as an option with a recommended dose of "1 g IM or IV" (1 gram intramuscular or intravenous). This is a single dose to be administered 30 to 60 minutes before the dental procedure as indicated in the table heading.	TRUE	0	0	2.75274	0	0	0	0	SAME	0	0	0	0	0	0	0	0	0	0	0	0	0	0	0	0	0	0	0	0	SAME	0	0	0	0	0	0	0	0	0
claude-3-7-sonnet-20250219	4	19	TRUE	2.25016	The statement is true. According to the provided table (Table 5), for adults who are unable to take oral medication, cefazolin is listed as one of the recommended agents with a dosage of "1 g IM or IV" (1 gram intramuscular or intravenous) to be administered as a single dose 30 to 60 minutes before the dental procedure.	TRUE	0	0	0	2.25016	0	0	0	0	SAME	0	0	0	0	0	0	0	0	0	0	0	0	0	0	0	0	0	0	0	SAME	0	0	0	0	0	0	0	0	0
claude-3-7-sonnet-20250219	5	19	TRUE	2.64377	True. According to the provided table (Table 5), for adults who are unable to take oral medication, cefazolin is recommended at a dose of 1 g IM (intramuscular) or IV (intravenous) as a single dose 30 to 60 minutes before the dental procedure. This is specifically listed in the row for "Unable to take oral medication" where cefazolin or ceftriaxone is given as an alternative to ampicillin.	TRUE	0	0	0	0	2.64377	0	0	0	0	SAME	0	0	0	0	0	0	0	0	0	0	0	0	0	0	0	0	0	0	SAME	0	0	0	0	0	0	0	0	0
claude-3-7-sonnet-20250219	1	20	TRUE	3.73432	Based on the provided context, I cannot determine whether the statement is true or false. The excerpt does not contain specific information about antibiotic recommendations for patients with penicillin allergies, nor does it discuss cephalexin, cefazolin, or ceftriaxone specifically in relation to patients with a history of anaphylaxis, angioedema, or urticaria with penicillin or ampicillin. The …	BOTH	3.73432	0	0	0	0	NOTSAME	0	0	0	0	0	0	0	0	0	0	0	0	0	0	0	0	0	0	0	0	0	0	0	NOTSAME	0	0	0	0	0	0	0	0
claude-3-7-sonnet-20250219	2	20	TRUE	3.49328	Based on the provided context, I cannot determine whether the statement is true or false. The excerpt does not contain specific information about antibiotic recommendations for patients with penicillin allergies, nor does it discuss cephalexin, cefazolin, or ceftriaxone specifically in relation to patients with a history of anaphylaxis, angioedema, or urticaria with penicillin or ampicillin. The …	BOTH	0	3.49328	0	0	0	0	NOTSAME	0	0	0	0	0	0	0	0	0	0	0	0	0	0	0	0	0	0	0	0	0	0	NOTSAME	0	0	0	0	0	0	0	0
claude-3-7-sonnet-20250219	3	20	TRUE	3.72543	Based on the provided context, I cannot determine whether the statement is true or false. The excerpt does not contain specific information about antibiotic recommendations for patients with penicillin allergies, nor does it discuss cephalexin, cefazolin, or ceftriaxone specifically in relation to patients with a history of anaphylaxis, angioedema, or urticaria with penicillin or ampicillin. The …	BOTH	0	0	3.72543	0	0	0	0	NOTSAME	0	0	0	0	0	0	0	0	0	0	0	0	0	0	0	0	0	0	0	0	0	NOTSAME	0	0	0	0	0	0	0	0
claude-3-7-sonnet-20250219	4	20	TRUE	3.60557	Based on the provided context, I cannot determine whether the statement is true or false. The excerpt from the 2021 AHA Scientific Statement on Prevention of Viridans Group Streptococcal Infective Endocarditis does not contain specific information about antibiotic recommendations for patients with penicillin allergies, nor does it mention cephalexin, cefazolin, or ceftriaxone specifically. The co…	BOTH	0	0	0	3.60557	0	0	0	0	NOTSAME	0	0	0	0	0	0	0	0	0	0	0	0	0	0	0	0	0	0	0	0	NOTSAME	0	0	0	0	0	0	0	0
claude-3-7-sonnet-20250219	5	20	TRUE	4.1763	Based on the provided context, I cannot determine whether the statement is true or false. The excerpt does not contain specific information about antibiotic recommendations for patients with penicillin allergies, nor does it mention cephalexin, cefazolin, or ceftriaxone specifically. The context primarily discusses that in 2007, the AHA published revised guidelines on antibiotic prophylaxis for p…	BOTH	0	0	0	0	4.1763	0	0	0	0	NOTSAME	0	0	0	0	0	0	0	0	0	0	0	0	0	0	0	0	0	0	0	NOTSAME	0	0	0	0	0	0	0	0
claude-3-7-sonnet-20250219	1	21	FALSE	3.29773	Based on the provided context, I cannot determine whether the statement is true or false. The excerpt does not contain specific information about antibiotic recommendations for patients with penicillin allergies, nor does it discuss cephalosporins or cross-reactivity concerns. The context primarily discusses the 2007 AHA guidelines on prevention of viridans group streptococcal infective endocardi…	BOTH	3.29773	0	0	0	0	NOTSAME	0	0	0	0	0	0	0	0	0	0	0	0	0	0	0	0	0	0	0	0	0	0	0	0	NOTSAME	0	0	0	0	0	0	0
claude-3-7-sonnet-20250219	2	21	FALSE	4.70841	Based on the provided context, I cannot determine whether the statement is true or false. The excerpt does not contain specific information about antibiotic recommendations for patients allergic to penicillin, nor does it discuss cephalosporins or cross-reactivity concerns. The context primarily discusses the 2007 AHA guidelines on prevention of viridans group streptococcal (VGS) infective endoca…	BOTH	0	4.70841	0	0	0	0	NOTSAME	0	0	0	0	0	0	0	0	0	0	0	0	0	0	0	0	0	0	0	0	0	0	0	NOTSAME	0	0	0	0	0	0	0
claude-3-7-sonnet-20250219	3	21	FALSE	3.68275	Based on the provided context, I cannot determine whether the statement is true or false. The excerpt does not contain specific information about antibiotic recommendations for patients allergic to penicillin, nor does it discuss cephalosporins or cross-reactivity concerns. The context primarily discusses the 2007 AHA guidelines on prevention of viridans group streptococcal infective endocarditis…	BOTH	0	0	3.68275	0	0	0	0	NOTSAME	0	0	0	0	0	0	0	0	0	0	0	0	0	0	0	0	0	0	0	0	0	0	NOTSAME	0	0	0	0	0	0	0
claude-3-7-sonnet-20250219	4	21	FALSE	3.17651	Based on the provided context, I cannot determine whether the statement is true or false. The excerpt does not contain specific information about antibiotic recommendations for patients with penicillin allergies, nor does it discuss cephalosporins or cross-reactivity concerns. The context primarily discusses the 2007 AHA guidelines on prevention of viridans group streptococcal infective endocardi…	BOTH	0	0	0	3.17651	0	0	0	0	NOTSAME	0	0	0	0	0	0	0	0	0	0	0	0	0	0	0	0	0	0	0	0	0	NOTSAME	0	0	0	0	0	0	0
claude-3-7-sonnet-20250219	5	21	FALSE	3.21896	Based on the provided context, I cannot determine whether the statement is true or false. The excerpt does not contain specific information about antibiotic recommendations for patients with penicillin allergies, nor does it discuss cephalosporins or cross-reactivity concerns. The context primarily discusses the 2007 AHA guidelines on prevention of viridans group streptococcal infective endocardi…	BOTH	0	0	0	0	3.21896	0	0	0	0	NOTSAME	0	0	0	0	0	0	0	0	0	0	0	0	0	0	0	0	0	0	0	0	NOTSAME	0	0	0	0	0	0	0
claude-3-7-sonnet-20250219	1	22	FALSE	3.90341	Based on the provided context, I cannot definitively determine whether the statement is true or false. The context mentions "patients who require serial invasive dental procedures over a relatively short period (days or weeks)" but doesn't complete the guidance about antibiotic rotation or whether the same antibiotic should be used repeatedly. The document appears to be discussing antibiotic prop…	BOTH	3.90341	0	0	0	0	NOTSAME	0	0	0	0	0	0	0	0	0	0	0	0	0	0	0	0	0	0	0	0	0	0	0	0	0	NOTSAME	0	0	0	0	0	0
claude-3-7-sonnet-20250219	2	22	FALSE	4.0589	Based on the provided context, I cannot definitively determine whether the statement is true or false. The context mentions "patients who require serial invasive dental procedures over a relatively short period (days or weeks)" but doesn't complete the guidance about antibiotic use in these situations. The document appears to be cut off in the middle of discussing this specific scenario. The cont…	BOTH	0	4.0589	0	0	0	0	NOTSAME	0	0	0	0	0	0	0	0	0	0	0	0	0	0	0	0	0	0	0	0	0	0	0	0	NOTSAME	0	0	0	0	0	0
claude-3-7-sonnet-20250219	3	22	FALSE	4.17755	Based on the provided context, I cannot definitively determine whether the statement is true or false. The context mentions "patients who require serial invasive dental procedures over a relatively short period (days or weeks)" but doesn't complete the guidance about antibiotic use in these situations. The document appears to be cut off in the middle of discussing this specific scenario. The cont…	BOTH	0	0	4.17755	0	0	0	0	NOTSAME	0	0	0	0	0	0	0	0	0	0	0	0	0	0	0	0	0	0	0	0	0	0	0	NOTSAME	0	0	0	0	0	0
claude-3-7-sonnet-20250219	4	22	FALSE	4.02237	Based on the provided context, I cannot determine whether the statement is true or false. The context mentions that there are considerations for "patients who require serial invasive dental procedures over a relatively short period (days or weeks)" but doesn't complete the guidance about antibiotic rotation or whether the same antibiotic should be used repeatedly. The excerpt cuts off mid-sentenc…	BOTH	0	0	0	4.02237	0	0	0	0	NOTSAME	0	0	0	0	0	0	0	0	0	0	0	0	0	0	0	0	0	0	0	0	0	0	NOTSAME	0	0	0	0	0	0
claude-3-7-sonnet-20250219	5	22	FALSE	4.47586	Based on the provided context, I cannot definitively determine whether the statement is true or false. The context mentions "patients who require serial invasive dental procedures over a relatively short period (days or weeks)" but doesn't complete the guidance about antibiotic rotation or whether the same antibiotic should be used repeatedly. The document appears to be discussing antibiotic prop…	BOTH	0	0	0	0	4.47586	0	0	0	0	NOTSAME	0	0	0	0	0	0	0	0	0	0	0	0	0	0	0	0	0	0	0	0	0	NOTSAME	0	0	0	0	0	0
claude-3-7-sonnet-20250219	1	23	TRUE	3.742	Based on the provided context, I cannot determine whether the statement is true or false. The context discusses antibiotic prophylaxis for preventing viridans group streptococcal infective endocarditis in high-risk patients, but it does not specifically address the scenario of selecting a different class of antibiotics for patients already on a short course of oral antibiotics before a dental pro…	BOTH	3.742	0	0	0	0	NOTSAME	0	0	0	0	0	0	0	0	0	0	0	0	0	0	0	0	0	0	0	0	0	0	0	0	0	0	NOTSAME	0	0	0	0	0
claude-3-7-sonnet-20250219	2	23	TRUE	3.82454	Based on the provided context, I cannot determine whether the statement is true or false. The context discusses antibiotic prophylaxis for preventing viridans group streptococcal infective endocarditis in high-risk patients, but it does not specifically address the scenario of selecting a different class of antibiotics for patients already on a short course of oral antibiotics before a dental pro…	BOTH	0	3.82454	0	0	0	0	NOTSAME	0	0	0	0	0	0	0	0	0	0	0	0	0	0	0	0	0	0	0	0	0	0	0	0	0	NOTSAME	0	0	0	0	0
claude-3-7-sonnet-20250219	3	23	TRUE	3.23893	Based on the provided context, I cannot determine whether the statement is true or false. The context discusses antibiotic prophylaxis for dental procedures in high-risk patients for viridans group streptococcal infective endocarditis, but it does not specifically address the scenario of patients already on a short course of antibiotics before a dental procedure, nor does it provide guidance on s…	BOTH	0	0	3.23893	0	0	0	0	NOTSAME	0	0	0	0	0	0	0	0	0	0	0	0	0	0	0	0	0	0	0	0	0	0	0	0	NOTSAME	0	0	0	0	0
claude-3-7-sonnet-20250219	4	23	TRUE	4.10122	Based on the provided context, I cannot determine whether the statement is true or false. The context discusses antibiotic prophylaxis for dental procedures in high-risk patients, but it doesn't specifically address the scenario of selecting a different class of antibiotics when a patient is already on a short course of oral antibiotics before a dental procedure. The context mentions that antibio…	BOTH	0	0	0	4.10122	0	0	0	0	NOTSAME	0	0	0	0	0	0	0	0	0	0	0	0	0	0	0	0	0	0	0	0	0	0	0	NOTSAME	0	0	0	0	0
claude-3-7-sonnet-20250219	5	23	TRUE	3.25414	Based on the provided context, I cannot determine whether the statement is true or false. The context discusses antibiotic prophylaxis for dental procedures in high-risk patients, but it does not specifically address the scenario of selecting a different class of antibiotics when a patient is already on a short course of oral antibiotics before a dental procedure. The context mentions antibiotic …	BOTH	0	0	0	0	3.25414	0	0	0	0	NOTSAME	0	0	0	0	0	0	0	0	0	0	0	0	0	0	0	0	0	0	0	0	0	0	NOTSAME	0	0	0	0	0
claude-3-7-sonnet-20250219	1	24	FALSE	3.55033	Based on the provided context, I cannot determine whether the statement is true or false. The context discusses that antibiotic prophylaxis is recommended for certain high-risk patients before dental procedures, but it doesn't specifically address the timing question of whether antibiotics should always be given before procedures rather than afterwards. The document appears to focus on which pati…	BOTH	3.55033	0	0	0	0	NOTSAME	0	0	0	0	0	0	0	0	0	0	0	0	0	0	0	0	0	0	0	0	0	0	0	0	0	0	0	NOTSAME	0	0	0	0
claude-3-7-sonnet-20250219	2	24	FALSE	3.96271	Based on the provided context, I cannot determine whether the statement is definitively true or false, as the specific timing of antibiotic administration (before versus after procedures) is not explicitly addressed in the given text. The context discusses the American Heart Association's guidelines on antibiotic prophylaxis for preventing viridans group streptococcal (VGS) infective endocarditis…	BOTH	0	3.96271	0	0	0	0	NOTSAME	0	0	0	0	0	0	0	0	0	0	0	0	0	0	0	0	0	0	0	0	0	0	0	0	0	0	NOTSAME	0	0	0	0
claude-3-7-sonnet-20250219	3	24	FALSE	3.96024	Based on the provided context, I cannot determine whether the statement is definitively true or false. The context discusses antibiotic prophylaxis for preventing viridans group streptococcal (VGS) infective endocarditis (IE) in high-risk patients, but it doesn't specifically address the timing of antibiotic administration (whether it must be before procedures and not after). The context mentions…	BOTH	0	0	3.96024	0	0	0	0	NOTSAME	0	0	0	0	0	0	0	0	0	0	0	0	0	0	0	0	0	0	0	0	0	0	0	0	0	NOTSAME	0	0	0	0
claude-3-7-sonnet-20250219	4	24	FALSE	4.04341	Based on the provided context, I cannot determine whether the statement is true or false. The context discusses that antibiotic prophylaxis is recommended for certain high-risk patients before dental procedures, but it doesn't specifically address the timing question of whether antibiotics should always be given before procedures rather than afterwards. The document mentions antibiotic regimens f…	BOTH	0	0	0	4.04341	0	0	0	0	NOTSAME	0	0	0	0	0	0	0	0	0	0	0	0	0	0	0	0	0	0	0	0	0	0	0	0	NOTSAME	0	0	0	0
claude-3-7-sonnet-20250219	5	24	FALSE	3.50428	Based on the provided context, I cannot determine whether the statement is true or false. The context discusses that antibiotic prophylaxis is recommended for certain high-risk patients before dental procedures, but it doesn't specifically address the timing issue of whether antibiotics should always be given before procedures rather than afterwards. The document appears to be discussing which pa…	BOTH	0	0	0	0	3.50428	0	0	0	0	NOTSAME	0	0	0	0	0	0	0	0	0	0	0	0	0	0	0	0	0	0	0	0	0	0	0	NOTSAME	0	0	0	0
claude-3-7-sonnet-20250219	1	25	TRUE	3.46993	True. According to the provided context, a recent study in the United Kingdom suggested that a single dose of clindamycin may cause complications, including death, from Clostridioides difficile infection. The document specifically states that "Clindamycin may cause more frequent and severe reactions than other antibiotics used for AP [antibiotic prophylaxis], and its use is no longer suggested in…	TRUE	3.46993	0	0	0	0	SAME	0	0	0	0	0	0	0	0	0	0	0	0	0	0	0	0	0	0	0	0	0	0	0	0	0	0	0	0	SAME	0	0	0
claude-3-7-sonnet-20250219	2	25	TRUE	3.15263	True. According to the provided context, a recent study in the United Kingdom suggested that a single dose of clindamycin may cause complications, including death, from Clostridioides difficile infection. The document specifically states that "Clindamycin may cause more frequent and severe reactions than other antibiotics used for AP [antibiotic prophylaxis], and its use is no longer suggested in…	TRUE	0	3.15263	0	0	0	0	SAME	0	0	0	0	0	0	0	0	0	0	0	0	0	0	0	0	0	0	0	0	0	0	0	0	0	0	0	SAME	0	0	0
claude-3-7-sonnet-20250219	3	25	TRUE	3.7394	True. According to the provided context, a recent study in the United Kingdom suggested that a single dose of clindamycin may cause complications, including death, from Clostridioides difficile infection. The document specifically states that "Clindamycin may cause more frequent and severe reactions than other antibiotics used for AP [antibiotic prophylaxis], and its use is no longer suggested in…	TRUE	0	0	3.7394	0	0	0	0	SAME	0	0	0	0	0	0	0	0	0	0	0	0	0	0	0	0	0	0	0	0	0	0	0	0	0	0	SAME	0	0	0
claude-3-7-sonnet-20250219	4	25	TRUE	3.37101	True. According to the provided context, a recent study in the United Kingdom suggested that a single dose of clindamycin may cause complications, including death, from Clostridioides difficile infection. The document specifically states that "Clindamycin may cause more frequent and severe reactions than other antibiotics used for AP [antibiotic prophylaxis], and its use is no longer suggested in…	TRUE	0	0	0	3.37101	0	0	0	0	SAME	0	0	0	0	0	0	0	0	0	0	0	0	0	0	0	0	0	0	0	0	0	0	0	0	0	SAME	0	0	0
claude-3-7-sonnet-20250219	5	25	TRUE	3.79301	True. According to the provided context, a recent study in the United Kingdom suggested that a single dose of clindamycin may cause complications, including death, from Clostridioides difficile infection. The document specifically states that "Clindamycin may cause more frequent and severe reactions than other antibiotics used for AP [antibiotic prophylaxis], and its use is no longer suggested in…	TRUE	0	0	0	0	3.79301	0	0	0	0	SAME	0	0	0	0	0	0	0	0	0	0	0	0	0	0	0	0	0	0	0	0	0	0	0	0	SAME	0	0	0
claude-3-7-sonnet-20250219	1	26	TRUE	2.29258	The statement is true. According to the provided context, for patients undergoing multiple sequential dental appointments, if possible, it is preferable to delay the next procedure for 10 days after the last dose of antibiotic therapy. This recommendation appears in the section discussing circumstances that fall outside the specific suggestions in Table 5, where clinical judgment and shared decis…	TRUE	2.29258	0	0	0	0	SAME	0	0	0	0	0	0	0	0	0	0	0	0	0	0	0	0	0	0	0	0	0	0	0	0	0	0	0	0	0	SAME	0	0
claude-3-7-sonnet-20250219	2	26	TRUE	1.95819	The statement is true. According to the provided context, for patients undergoing multiple sequential dental appointments, "if possible, it is preferable to delay the next procedure for 10 days after the last dose of antibiotic therapy." This recommendation appears in the section discussing circumstances that fall outside the specific suggestions in Table 5, where clinical judgment and shared dec…	TRUE	0	1.95819	0	0	0	0	SAME	0	0	0	0	0	0	0	0	0	0	0	0	0	0	0	0	0	0	0	0	0	0	0	0	0	0	0	0	SAME	0	0
claude-3-7-sonnet-20250219	3	26	TRUE	2.59344	True. According to the provided context, for patients undergoing multiple sequential dental appointments, "if possible, it is preferable to delay the next procedure for 10 days after the last dose of antibiotic therapy." This recommendation appears in the section discussing circumstances that fall outside the specific suggestions in Table 5, where clinical judgment and shared decision making with…	TRUE	0	0	2.59344	0	0	0	0	SAME	0	0	0	0	0	0	0	0	0	0	0	0	0	0	0	0	0	0	0	0	0	0	0	0	0	0	0	SAME	0	0
claude-3-7-sonnet-20250219	4	26	TRUE	2.27572	True. According to the provided context, for patients undergoing multiple sequential dental appointments, "if possible, it is preferable to delay the next procedure for 10 days after the last dose of antibiotic therapy." This recommendation appears in the section discussing specific circumstances related to antibiotic prophylaxis for dental procedures.	TRUE	0	0	0	2.27572	0	0	0	0	SAME	0	0	0	0	0	0	0	0	0	0	0	0	0	0	0	0	0	0	0	0	0	0	0	0	0	0	SAME	0	0
claude-3-7-sonnet-20250219	5	26	TRUE	2.32852	The statement is true. According to the provided context, for patients undergoing multiple sequential dental appointments, "if possible, it is preferable to delay the next procedure for 10 days after the last dose of antibiotic therapy." This recommendation appears in the section discussing circumstances that fall outside the specific suggestions in Table 5, where clinical judgment and shared dec…	TRUE	0	0	0	0	2.32852	0	0	0	0	SAME	0	0	0	0	0	0	0	0	0	0	0	0	0	0	0	0	0	0	0	0	0	0	0	0	0	SAME	0	0
claude-3-7-sonnet-20250219	1	27	TRUE	3.91385	Based on the provided context, I cannot determine whether this specific statement is true or false. The excerpts from the AHA Scientific Statement on Prevention of Viridans Group Streptococcal Infective Endocarditis do not directly address the scenario of patients already receiving parenteral antimicrobial therapy for infective endocarditis who require dental procedures. The context mentions anti…	BOTH	3.91385	0	0	0	0	NOTSAME	0	0	0	0	0	0	0	0	0	0	0	0	0	0	0	0	0	0	0	0	0	0	0	0	0	0	0	0	0	0	NOTSAME	0
claude-3-7-sonnet-20250219	2	27	TRUE	3.29591	Based on the provided context, I cannot determine whether the statement is true or false. The excerpts from the AHA Scientific Statement on Prevention of Viridans Group Streptococcal Infective Endocarditis do not specifically address the scenario of patients already receiving parenteral antimicrobial therapy for infective endocarditis who require dental procedures. The context mentions antibiotic…	BOTH	0	3.29591	0	0	0	0	NOTSAME	0	0	0	0	0	0	0	0	0	0	0	0	0	0	0	0	0	0	0	0	0	0	0	0	0	0	0	0	0	NOTSAME	0
claude-3-7-sonnet-20250219	3	27	TRUE	3.47222	Based on the provided context, I cannot determine whether the statement is true or false. The excerpts from the AHA Scientific Statement on Prevention of Viridans Group Streptococcal Infective Endocarditis do not specifically address the scenario of patients already receiving parenteral antimicrobial therapy for infective endocarditis who require dental procedures. The context mentions antibiotic…	BOTH	0	0	3.47222	0	0	0	0	NOTSAME	0	0	0	0	0	0	0	0	0	0	0	0	0	0	0	0	0	0	0	0	0	0	0	0	0	0	0	0	NOTSAME	0
claude-3-7-sonnet-20250219	4	27	TRUE	3.67055	Based on the provided context, I cannot determine whether the statement is true or false. The excerpts from the AHA Scientific Statement on Prevention of Viridans Group Streptococcal Infective Endocarditis do not specifically address the scenario of patients already receiving parenteral antimicrobial therapy for infective endocarditis who require dental procedures. The context mentions antibiotic…	BOTH	0	0	0	3.67055	0	0	0	0	NOTSAME	0	0	0	0	0	0	0	0	0	0	0	0	0	0	0	0	0	0	0	0	0	0	0	0	0	0	0	NOTSAME	0
claude-3-7-sonnet-20250219	5	27	TRUE	3.64669	Based on the provided context, I cannot determine whether the statement is true or false. The excerpts from the AHA Scientific Statement on Prevention of Viridans Group Streptococcal Infective Endocarditis do not specifically address the scenario of patients already receiving parenteral antimicrobial therapy for infective endocarditis who require dental procedures. The context mentions antibiotic…	BOTH	0	0	0	0	3.64669	0	0	0	0	NOTSAME	0	0	0	0	0	0	0	0	0	0	0	0	0	0	0	0	0	0	0	0	0	0	0	0	0	0	NOTSAME	0
claude-3-7-sonnet-20250219	1	28	FALSE	3.82979	False. The statement is not true. According to the American Heart Association (AHA) Scientific Statement on Prevention of Viridans Group Streptococcal Infective Endocarditis, antibiotic prophylaxis is only recommended for specific categories of cardiac patients at highest risk of adverse outcomes from infective endocarditis. The 2007 guidelines (which were reviewed and maintained in this update) …	BOTH	3.82979	0	0	0	0	NOTSAME	0	0	0	0	0	0	0	0	0	0	0	0	0	0	0	0	0	0	0	0	0	0	0	0	0	0	0	0	0	0	0	NOTSAME
claude-3-7-sonnet-20250219	2	28	FALSE	3.70607	False. The statement is not true. According to the American Heart Association (AHA) Scientific Statement on Prevention of Viridans Group Streptococcal Infective Endocarditis, antibiotic prophylaxis is only recommended for specific categories of cardiac patients at highest risk of adverse outcomes from infective endocarditis. The 2007 guidelines (which were reviewed and maintained in this update) …	BOTH	0	3.70607	0	0	0	0	NOTSAME	0	0	0	0	0	0	0	0	0	0	0	0	0	0	0	0	0	0	0	0	0	0	0	0	0	0	0	0	0	0	NOTSAME
claude-3-7-sonnet-20250219	3	28	FALSE	4.66437	False. The statement is not true. According to the provided context from the 2007 AHA guidelines (which were reviewed and maintained in the 2021 update), antibiotic prophylaxis for viridans group streptococcal (VGS) infective endocarditis is only recommended for specific categories of cardiac patients at highest risk of adverse outcomes. The guidelines significantly scaled back the conditions req…	BOTH	0	0	4.66437	0	0	0	0	NOTSAME	0	0	0	0	0	0	0	0	0	0	0	0	0	0	0	0	0	0	0	0	0	0	0	0	0	0	0	0	0	NOTSAME
claude-3-7-sonnet-20250219	4	28	FALSE	4.44762	False. The statement is not true based on the provided context. According to the 2007 American Heart Association (AHA) guidelines (which were reviewed and maintained in the 2021 update), antibiotic prophylaxis for viridans group streptococcal (VGS) infective endocarditis was significantly scaled back. The guidelines now recommend prophylaxis only for categories of patients at highest risk of adve…	BOTH	0	0	0	4.44762	0	0	0	0	NOTSAME	0	0	0	0	0	0	0	0	0	0	0	0	0	0	0	0	0	0	0	0	0	0	0	0	0	0	0	0	NOTSAME
claude-3-7-sonnet-20250219	5	28	FALSE	4.39435	False. The statement is not true based on the provided context. According to the 2007 American Heart Association (AHA) guidelines (which were reviewed and maintained in the 2021 scientific statement), antibiotic prophylaxis for viridans group streptococcal (VGS) infective endocarditis was significantly scaled back. The guidelines now recommend prophylaxis only for categories of patients at highes…	BOTH	0	0	0	0	4.39435	0	0	0	0	NOTSAME	0	0	0	0	0	0	0	0	0	0	0	0	0	0	0	0	0	0	0	0	0	0	0	0	0	0	0	NOTSAME
							103.015	102.818	102.958	106.193	105.728
											NoSAME	12	12	12	11	12	0	4	0	0	5	0	5	5	0	0	0	5	5	5	0	5	5	0	5	0	0	0	0	0	5	5	0	0
											NoNOTSAME	16	16	16	17	16	5	1	5	5	0	5	0	0	5	5	5	0	0	0	5	0	0	5	0	5	5	5	5	5	0	0	5	5

## Sheet: Prompt_claude-3-7-sonnet-202502
model	run_number	question_number	known_answer	elapsed_time	llm_answer	llm_answer_parsing	elapsed_time_1	elapsed_time_2	elapsed_time_3	elapsed_time_4	elapsed_time_5	check_1	check_2	check_3	check_4	check_5	check_q1	check_q2	check_q3	check_q4	check_q5	check_q6	check_q7	check_q8	check_q9	check_q10	check_q11	check_q12	check_q13	check_q14	check_q15	check_q16	check_q17	check_q18	check_q19	check_q20	check_q21	check_q22	check_q23	check_q24	check_q25	check_q26	check_q27	check_q28
claude-3-7-sonnet-20250219	1	1	TRUE	3.56608	Based on the provided context, I cannot definitively determine whether the statement is true or false, as the excerpt does not specifically list the four categories for which antibiotic prophylaxis is recommended. The context mentions that the 2007 AHA guidelines "significantly scaled back the underlying conditions for which antibiotic prophylaxis was recommended, leaving only 4 categories though…	BOTH	3.56608	0	0	0	0	NOTSAME	0	0	0	0	NOTSAME	0	0	0	0	0	0	0	0	0	0	0	0	0	0	0	0	0	0	0	0	0	0	0	0	0	0	0
claude-3-7-sonnet-20250219	2	1	TRUE	3.33698	Based on the provided context, I cannot definitively determine whether the statement is true or false. The excerpt mentions that the 2007 AHA guidelines "significantly scaled back the underlying conditions for which antibiotic prophylaxis was recommended, leaving only 4 categories thought to confer the highest risk of adverse outcome," but the specific 4 categories are not listed in the provided …	BOTH	0	3.33698	0	0	0	0	NOTSAME	0	0	0	NOTSAME	0	0	0	0	0	0	0	0	0	0	0	0	0	0	0	0	0	0	0	0	0	0	0	0	0	0	0
claude-3-7-sonnet-20250219	3	1	TRUE	3.60119	Based on the provided context, I cannot definitively determine whether the statement is true or false, as the excerpt does not specifically list the four categories for which antibiotic prophylaxis is recommended. The context mentions that the 2007 AHA guidelines "significantly scaled back the underlying conditions for which antibiotic prophylaxis was recommended, leaving only 4 categories though…	BOTH	0	0	3.60119	0	0	0	0	NOTSAME	0	0	NOTSAME	0	0	0	0	0	0	0	0	0	0	0	0	0	0	0	0	0	0	0	0	0	0	0	0	0	0	0
claude-3-7-sonnet-20250219	4	1	TRUE	4.42812	Based on the provided context, I cannot definitively determine whether the statement is true or false. The excerpt does not specifically list the four categories of cardiac conditions for which antibiotic prophylaxis is still recommended according to the 2007 AHA guidelines. The context mentions that the 2007 guidelines "significantly scaled back the underlying conditions for which antibiotic pro…	BOTH	0	0	0	4.42812	0	0	0	0	NOTSAME	0	NOTSAME	0	0	0	0	0	0	0	0	0	0	0	0	0	0	0	0	0	0	0	0	0	0	0	0	0	0	0
claude-3-7-sonnet-20250219	5	1	TRUE	4.13106	Based on the provided context, I cannot definitively determine whether the statement is true or false, as the excerpt does not specifically list the four categories for which antibiotic prophylaxis is recommended. The context mentions that the 2007 AHA guidelines "significantly scaled back the underlying conditions for which antibiotic prophylaxis was recommended, leaving only 4 categories though…	BOTH	0	0	0	0	4.13106	0	0	0	0	NOTSAME	NOTSAME	0	0	0	0	0	0	0	0	0	0	0	0	0	0	0	0	0	0	0	0	0	0	0	0	0	0	0
claude-3-7-sonnet-20250219	1	2	FALSE	4.07732	Based on the provided context, I cannot definitively determine whether coronary artery stents are one of the reasons for using antibiotic prophylaxis before dental procedures to prevent viridans group streptococcal (VGS) infective endocarditis. The excerpt mentions that the 2007 AHA guidelines "significantly scaled back the underlying conditions for which antibiotic prophylaxis was recommended, l…	Neither	4.07732	0	0	0	0	NOTSAME	0	0	0	0	0	NOTSAME	0	0	0	0	0	0	0	0	0	0	0	0	0	0	0	0	0	0	0	0	0	0	0	0	0	0
claude-3-7-sonnet-20250219	2	2	FALSE	4.39859	Based on the provided context, I cannot definitively determine whether coronary artery stents are one of the reasons for using antibiotic prophylaxis before dental procedures to prevent viridans group streptococcal (VGS) infective endocarditis. The excerpt mentions that the 2007 AHA guidelines "significantly scaled back the underlying conditions for which antibiotic prophylaxis was recommended, l…	Neither	0	4.39859	0	0	0	0	NOTSAME	0	0	0	0	NOTSAME	0	0	0	0	0	0	0	0	0	0	0	0	0	0	0	0	0	0	0	0	0	0	0	0	0	0
claude-3-7-sonnet-20250219	3	2	FALSE	4.57027	Based on the provided context, I cannot definitively determine whether coronary artery stents are one of the reasons for using antibiotic prophylaxis before dental procedures to prevent viridans group streptococcal (VGS) infective endocarditis. The excerpt mentions that the 2007 AHA guidelines "significantly scaled back the underlying conditions for which antibiotic prophylaxis was recommended, l…	Neither	0	0	4.57027	0	0	0	0	NOTSAME	0	0	0	NOTSAME	0	0	0	0	0	0	0	0	0	0	0	0	0	0	0	0	0	0	0	0	0	0	0	0	0	0
claude-3-7-sonnet-20250219	4	2	FALSE	14.3224	Based on the provided context, I cannot definitively determine whether coronary artery stents are one of the reasons for using antibiotic prophylaxis before dental procedures to prevent viridans group streptococcal (VGS) infective endocarditis. The excerpt mentions that the 2007 AHA guidelines "significantly scaled back the underlying conditions for which antibiotic prophylaxis was recommended, l…	Neither	0	0	0	14.3224	0	0	0	0	NOTSAME	0	0	NOTSAME	0	0	0	0	0	0	0	0	0	0	0	0	0	0	0	0	0	0	0	0	0	0	0	0	0	0
claude-3-7-sonnet-20250219	5	2	FALSE	4.36997	Based on the provided context, I cannot determine whether the statement is true or false, as the excerpt does not specifically mention coronary artery stents in relation to antibiotic prophylaxis recommendations. The context indicates that in 2007, the American Heart Association significantly scaled back the conditions requiring antibiotic prophylaxis to only 4 categories thought to confer the hi…	BOTH	0	0	0	0	4.36997	0	0	0	0	NOTSAME	0	NOTSAME	0	0	0	0	0	0	0	0	0	0	0	0	0	0	0	0	0	0	0	0	0	0	0	0	0	0
claude-3-7-sonnet-20250219	1	3	FALSE	4.64484	Based on the provided context, I cannot definitively determine whether the statement is true or false, as the specific excerpt does not contain information about transcatheter prosthetic valve placement and antibiotic prophylaxis requirements. The context mentions that the 2007 AHA guidelines "significantly scaled back the underlying conditions for which antibiotic prophylaxis was recommended, le…	BOTH	4.64484	0	0	0	0	NOTSAME	0	0	0	0	0	0	NOTSAME	0	0	0	0	0	0	0	0	0	0	0	0	0	0	0	0	0	0	0	0	0	0	0	0	0
claude-3-7-sonnet-20250219	2	3	FALSE	5.07221	Based on the provided context, I cannot definitively determine whether the statement is true or false, as the excerpt does not specifically mention transcatheter prosthetic valve placement. The context shows that the 2007 AHA guidelines significantly reduced the conditions requiring antibiotic prophylaxis, leaving only 4 categories considered highest risk for adverse outcomes. However, the specif…	BOTH	0	5.07221	0	0	0	0	NOTSAME	0	0	0	0	0	NOTSAME	0	0	0	0	0	0	0	0	0	0	0	0	0	0	0	0	0	0	0	0	0	0	0	0	0
claude-3-7-sonnet-20250219	3	3	FALSE	4.04999	Based on the provided context, I cannot definitively determine whether the statement is true or false, as the specific excerpt does not contain information about transcatheter prosthetic valve placement and antibiotic prophylaxis requirements. The context mentions that the 2007 AHA guidelines "significantly scaled back the underlying conditions for which antibiotic prophylaxis was recommended, le…	BOTH	0	0	4.04999	0	0	0	0	NOTSAME	0	0	0	0	NOTSAME	0	0	0	0	0	0	0	0	0	0	0	0	0	0	0	0	0	0	0	0	0	0	0	0	0
claude-3-7-sonnet-20250219	4	3	FALSE	4.39572	Based on the provided context, I cannot definitively determine whether the statement is true or false, as the excerpt does not specifically mention transcatheter prosthetic valve placement. The context shows that the 2007 AHA guidelines significantly reduced the conditions requiring antibiotic prophylaxis to only 4 categories considered highest risk for adverse outcomes from infective endocarditi…	BOTH	0	0	0	4.39572	0	0	0	0	NOTSAME	0	0	0	NOTSAME	0	0	0	0	0	0	0	0	0	0	0	0	0	0	0	0	0	0	0	0	0	0	0	0	0
claude-3-7-sonnet-20250219	5	3	FALSE	3.59507	Based on the provided context, I cannot definitively determine whether the statement is true or false, as the specific excerpt does not contain information about transcatheter prosthetic valve placement and antibiotic prophylaxis requirements. The context mentions that the 2007 AHA guidelines "significantly scaled back the underlying conditions for which antibiotic prophylaxis was recommended, le…	BOTH	0	0	0	0	3.59507	0	0	0	0	NOTSAME	0	0	NOTSAME	0	0	0	0	0	0	0	0	0	0	0	0	0	0	0	0	0	0	0	0	0	0	0	0	0
claude-3-7-sonnet-20250219	1	4	TRUE	3.58641	Based on the provided context, I cannot definitively determine whether patients with pacemaker devices require antibiotic prophylaxis before dental procedures to prevent viridans group streptococcal (VGS) infective endocarditis (IE). The excerpt mentions that the 2007 AHA guidelines "significantly scaled back the underlying conditions for which antibiotic prophylaxis was recommended, leaving only…	Neither	3.58641	0	0	0	0	NOTSAME	0	0	0	0	0	0	0	NOTSAME	0	0	0	0	0	0	0	0	0	0	0	0	0	0	0	0	0	0	0	0	0	0	0	0
claude-3-7-sonnet-20250219	2	4	TRUE	4.18719	Based on the provided context, I cannot definitively determine whether patients with pacemaker devices require antibiotic prophylaxis before dental procedures to prevent viridans group streptococcal (VGS) infective endocarditis. The excerpt mentions that the 2007 AHA guidelines "significantly scaled back the underlying conditions for which antibiotic prophylaxis was recommended, leaving only 4 ca…	Neither	0	4.18719	0	0	0	0	NOTSAME	0	0	0	0	0	0	NOTSAME	0	0	0	0	0	0	0	0	0	0	0	0	0	0	0	0	0	0	0	0	0	0	0	0
claude-3-7-sonnet-20250219	3	4	TRUE	4.52769	Based on the provided context, I cannot definitively determine whether patients with pacemaker devices require antibiotic prophylaxis before dental procedures to prevent viridans group streptococcal (VGS) infective endocarditis (IE). The excerpt mentions that the 2007 AHA guidelines "significantly scaled back the underlying conditions for which antibiotic prophylaxis was recommended, leaving only…	Neither	0	0	4.52769	0	0	0	0	NOTSAME	0	0	0	0	0	NOTSAME	0	0	0	0	0	0	0	0	0	0	0	0	0	0	0	0	0	0	0	0	0	0	0	0
claude-3-7-sonnet-20250219	4	4	TRUE	3.77952	Based on the provided context, I cannot definitively determine whether patients with pacemaker devices require antibiotic prophylaxis before dental procedures to prevent viridans group streptococcal (VGS) infective endocarditis (IE). The excerpt mentions that the 2007 AHA guidelines "significantly scaled back the underlying conditions for which antibiotic prophylaxis was recommended, leaving only…	Neither	0	0	0	3.77952	0	0	0	0	NOTSAME	0	0	0	0	NOTSAME	0	0	0	0	0	0	0	0	0	0	0	0	0	0	0	0	0	0	0	0	0	0	0	0
claude-3-7-sonnet-20250219	5	4	TRUE	4.19879	Based on the provided context, I cannot definitively determine whether patients with pacemaker devices require antibiotic prophylaxis before dental procedures to prevent viridans group streptococcal (VGS) infective endocarditis (IE). The excerpt mentions that the 2007 AHA guidelines "significantly scaled back the underlying conditions for which antibiotic prophylaxis was recommended, leaving only…	Neither	0	0	0	0	4.19879	0	0	0	0	NOTSAME	0	0	0	NOTSAME	0	0	0	0	0	0	0	0	0	0	0	0	0	0	0	0	0	0	0	0	0	0	0	0
claude-3-7-sonnet-20250219	1	5	FALSE	4.20444	False. According to the American Heart Association (AHA) guidelines referenced in the context, antibiotic prophylaxis for viridans group streptococcal (VGS) infective endocarditis is only recommended for specific high-risk cardiac conditions. The 2007 guidelines (which were reaffirmed in the 2021 statement) significantly scaled back the conditions requiring prophylaxis, limiting recommendations t…	FALSE	4.20444	0	0	0	0	SAME	0	0	0	0	0	0	0	0	SAME	0	0	0	0	0	0	0	0	0	0	0	0	0	0	0	0	0	0	0	0	0	0	0
claude-3-7-sonnet-20250219	2	5	FALSE	3.86485	False. According to the American Heart Association (AHA) guidelines referenced in the provided context, antibiotic prophylaxis for dental procedures is only recommended for patients at highest risk of adverse outcomes from viridans group streptococcal (VGS) infective endocarditis. The 2007 guidelines (which were reviewed and maintained in the 2021 statement) significantly scaled back the conditio…	FALSE	0	3.86485	0	0	0	0	SAME	0	0	0	0	0	0	0	SAME	0	0	0	0	0	0	0	0	0	0	0	0	0	0	0	0	0	0	0	0	0	0	0
claude-3-7-sonnet-20250219	3	5	FALSE	4.50524	False. According to the 2007 American Heart Association (AHA) guidelines (which were reaffirmed in the 2021 scientific statement you provided), antibiotic prophylaxis for dental procedures is only recommended for patients at highest risk of adverse outcomes from viridans group streptococcal (VGS) infective endocarditis. Patients with peripheral vascular grafts are not included in these high-risk …	FALSE	0	0	4.50524	0	0	0	0	SAME	0	0	0	0	0	0	SAME	0	0	0	0	0	0	0	0	0	0	0	0	0	0	0	0	0	0	0	0	0	0	0
claude-3-7-sonnet-20250219	4	5	FALSE	3.32945	False. According to the American Heart Association (AHA) guidelines referenced in the context, antibiotic prophylaxis for viridans group streptococcal (VGS) infective endocarditis is only recommended for specific high-risk cardiac conditions. The 2007 guidelines (which were reviewed and maintained in the 2021 statement) significantly scaled back the conditions requiring prophylaxis to only four c…	FALSE	0	0	0	3.32945	0	0	0	0	SAME	0	0	0	0	0	SAME	0	0	0	0	0	0	0	0	0	0	0	0	0	0	0	0	0	0	0	0	0	0	0
claude-3-7-sonnet-20250219	5	5	FALSE	3.96215	False. According to the American Heart Association (AHA) guidelines referenced in the context, antibiotic prophylaxis for dental procedures is only recommended for patients at highest risk of adverse outcomes from viridans group streptococcal (VGS) infective endocarditis. The 2007 guidelines (which were reaffirmed in the 2021 statement provided) significantly scaled back the conditions requiring …	FALSE	0	0	0	0	3.96215	0	0	0	0	SAME	0	0	0	0	SAME	0	0	0	0	0	0	0	0	0	0	0	0	0	0	0	0	0	0	0	0	0	0	0
claude-3-7-sonnet-20250219	1	6	FALSE	3.23841	False. According to the American Heart Association (AHA) guidelines referenced in the context, antibiotic prophylaxis is only recommended for categories of patients at highest risk for adverse outcomes from viridans group streptococcal infective endocarditis. The 2007 guidelines (which were maintained in the 2021 update with no changes) significantly scaled back the conditions requiring prophylax…	FALSE	3.23841	0	0	0	0	SAME	0	0	0	0	0	0	0	0	0	SAME	0	0	0	0	0	0	0	0	0	0	0	0	0	0	0	0	0	0	0	0	0	0
claude-3-7-sonnet-20250219	2	6	FALSE	4.081	False. According to the American Heart Association (AHA) guidelines referenced in the context, antibiotic prophylaxis is only recommended for categories of patients at highest risk for adverse outcomes from viridans group streptococcal (VGS) infective endocarditis. The 2007 guidelines (which were maintained in the 2021 update with no changes) significantly scaled back the conditions requiring pro…	FALSE	0	4.081	0	0	0	0	SAME	0	0	0	0	0	0	0	0	SAME	0	0	0	0	0	0	0	0	0	0	0	0	0	0	0	0	0	0	0	0	0	0
claude-3-7-sonnet-20250219	3	6	FALSE	3.86047	False. Based on the provided context, the 2007 American Heart Association (AHA) guidelines significantly scaled back the conditions requiring antibiotic prophylaxis, limiting it to only 4 categories of patients at highest risk of adverse outcomes from viridans group streptococcal (VGS) infective endocarditis. The document indicates that these recommendations were maintained in the 2021 scientific…	FALSE	0	0	3.86047	0	0	0	0	SAME	0	0	0	0	0	0	0	SAME	0	0	0	0	0	0	0	0	0	0	0	0	0	0	0	0	0	0	0	0	0	0
claude-3-7-sonnet-20250219	4	6	FALSE	3.46063	False. According to the American Heart Association (AHA) scientific statement provided in the context, antibiotic prophylaxis is only recommended for categories of patients at highest risk for adverse outcomes from viridans group streptococcal (VGS) infective endocarditis. The 2007 guidelines significantly scaled back the conditions requiring prophylaxis, and the 2021 update maintains these recom…	FALSE	0	0	0	3.46063	0	0	0	0	SAME	0	0	0	0	0	0	SAME	0	0	0	0	0	0	0	0	0	0	0	0	0	0	0	0	0	0	0	0	0	0
claude-3-7-sonnet-20250219	5	6	FALSE	2.95637	False. Based on the provided context, the 2007 American Heart Association (AHA) guidelines significantly scaled back the conditions requiring antibiotic prophylaxis for viridans group streptococcal (VGS) infective endocarditis (IE), limiting it to only 4 categories of patients at highest risk of adverse outcomes. The 2021 scientific statement maintains these same recommendations without changes. …	FALSE	0	0	0	0	2.95637	0	0	0	0	SAME	0	0	0	0	0	SAME	0	0	0	0	0	0	0	0	0	0	0	0	0	0	0	0	0	0	0	0	0	0
claude-3-7-sonnet-20250219	1	7	FALSE	3.5173	False. According to the American Heart Association guidelines referenced in the context, patients with previous, relapsed, or recurrent infective endocarditis are actually considered at high risk of adverse outcomes from viridans group streptococcal (VGS) infective endocarditis. The 2007 guidelines (which were reaffirmed in the 2021 statement provided) recommend antibiotic prophylaxis for only fo…	FALSE	3.5173	0	0	0	0	SAME	0	0	0	0	0	0	0	0	0	0	SAME	0	0	0	0	0	0	0	0	0	0	0	0	0	0	0	0	0	0	0	0	0
claude-3-7-sonnet-20250219	2	7	FALSE	3.78508	False. According to the American Heart Association (AHA) guidelines referenced in the context, patients with previous, relapsed, or recurrent infective endocarditis are actually considered at highest risk for adverse outcomes from viridans group streptococcal (VGS) infective endocarditis. The 2007 AHA guidelines (which according to the 2021 statement remain unchanged) recommend antibiotic prophyl…	FALSE	0	3.78508	0	0	0	0	SAME	0	0	0	0	0	0	0	0	0	SAME	0	0	0	0	0	0	0	0	0	0	0	0	0	0	0	0	0	0	0	0	0
claude-3-7-sonnet-20250219	3	7	FALSE	4.12794	False. According to the American Heart Association guidelines referenced in the context, patients with previous, relapsed, or recurrent infective endocarditis are actually considered to be at high risk of adverse outcomes from viridans group streptococcal (VGS) infective endocarditis. The 2007 guidelines (which were reaffirmed in the 2021 statement you provided) recommend antibiotic prophylaxis f…	FALSE	0	0	4.12794	0	0	0	0	SAME	0	0	0	0	0	0	0	0	SAME	0	0	0	0	0	0	0	0	0	0	0	0	0	0	0	0	0	0	0	0	0
claude-3-7-sonnet-20250219	4	7	FALSE	3.70093	False. According to the American Heart Association (AHA) guidelines referenced in the context, patients with previous, relapsed, or recurrent infective endocarditis are actually considered to be at high risk of adverse outcomes from viridans group streptococcal (VGS) infective endocarditis. The 2007 AHA guidelines (which were reaffirmed in the 2021 scientific statement provided) recommend antibio…	FALSE	0	0	0	3.70093	0	0	0	0	SAME	0	0	0	0	0	0	0	SAME	0	0	0	0	0	0	0	0	0	0	0	0	0	0	0	0	0	0	0	0	0
claude-3-7-sonnet-20250219	5	7	FALSE	4.26813	False. According to the American Heart Association's scientific statement on the prevention of viridans group streptococcal (VGS) infective endocarditis (IE), patients with previous, relapsed, or recurrent infective endocarditis are actually considered to be in a high-risk category that should receive antibiotic prophylaxis before invasive dental procedures. The 2007 AHA guidelines (which accordi…	FALSE	0	0	0	0	4.26813	0	0	0	0	SAME	0	0	0	0	0	0	SAME	0	0	0	0	0	0	0	0	0	0	0	0	0	0	0	0	0	0	0	0	0
claude-3-7-sonnet-20250219	1	8	FALSE	4.52997	False. According to the 2007 AHA guidelines (which were reaffirmed in the 2021 scientific statement you provided), antibiotic prophylaxis is not recommended before all dental procedures for at-risk patients. The guidelines significantly scaled back the recommendations, limiting antibiotic prophylaxis only to: 1) Specific high-risk cardiac conditions (only 4 categories thought to confer the highes…	FALSE	4.52997	0	0	0	0	SAME	0	0	0	0	0	0	0	0	0	0	0	SAME	0	0	0	0	0	0	0	0	0	0	0	0	0	0	0	0	0	0	0	0
claude-3-7-sonnet-20250219	2	8	FALSE	4.99707	False. According to the American Heart Association (AHA) guidelines presented in the context, antibiotic prophylaxis is not recommended before all dental procedures for all at-risk patients. The 2007 AHA guidelines (which were reaffirmed in the 2021 statement) significantly scaled back the recommendations for antibiotic prophylaxis. The guidelines now recommend prophylaxis only for: 1) Patients a…	FALSE	0	4.99707	0	0	0	0	SAME	0	0	0	0	0	0	0	0	0	0	SAME	0	0	0	0	0	0	0	0	0	0	0	0	0	0	0	0	0	0	0	0
claude-3-7-sonnet-20250219	3	8	FALSE	4.01441	False. According to the AHA Scientific Statement, antibiotic prophylaxis is not recommended for all dental procedures or for all patients. The 2007 guidelines significantly scaled back the conditions requiring prophylaxis, limiting it to only 4 categories of patients at highest risk of adverse outcomes from infective endocarditis. The document specifically states that certain dental procedures do…	FALSE	0	0	4.01441	0	0	0	0	SAME	0	0	0	0	0	0	0	0	0	SAME	0	0	0	0	0	0	0	0	0	0	0	0	0	0	0	0	0	0	0	0
claude-3-7-sonnet-20250219	4	8	FALSE	4.40342	False. According to the American Heart Association (AHA) guidelines presented in the context, antibiotic prophylaxis is not recommended before all dental procedures for all at-risk patients. The 2007 AHA guidelines (which were reviewed and maintained in the 2021 update) significantly scaled back the recommendations for antibiotic prophylaxis. The guidelines now recommend antibiotic prophylaxis on…	FALSE	0	0	0	4.40342	0	0	0	0	SAME	0	0	0	0	0	0	0	0	SAME	0	0	0	0	0	0	0	0	0	0	0	0	0	0	0	0	0	0	0	0
claude-3-7-sonnet-20250219	5	8	FALSE	4.52443	False. According to the American Heart Association (AHA) guidelines presented in the context, antibiotic prophylaxis is not recommended before all dental procedures for all at-risk patients. The 2007 AHA guidelines (which were reviewed and maintained in the 2021 statement) significantly scaled back the recommendations for antibiotic prophylaxis. The guidelines now recommend antibiotic prophylaxis…	FALSE	0	0	0	0	4.52443	0	0	0	0	SAME	0	0	0	0	0	0	0	SAME	0	0	0	0	0	0	0	0	0	0	0	0	0	0	0	0	0	0	0	0
claude-3-7-sonnet-20250219	1	9	TRUE	4.09203	Based on the provided context, I cannot definitively determine whether the statement "Viridans group streptococci are the main group of microorganisms that cause infective endocarditis from oral sources" is explicitly stated as true or false. The context discusses the American Heart Association's guidelines on prevention of viridans group streptococcal (VGS) infective endocarditis, which suggests…	BOTH	4.09203	0	0	0	0	NOTSAME	0	0	0	0	0	0	0	0	0	0	0	0	NOTSAME	0	0	0	0	0	0	0	0	0	0	0	0	0	0	0	0	0	0	0
claude-3-7-sonnet-20250219	2	9	TRUE	4.39121	Based on the provided context, I cannot definitively determine whether the statement "Viridans group streptococci are the main group of microorganisms that cause infective endocarditis from oral sources" is explicitly stated as true or false. The context discusses the American Heart Association's guidelines on preventing viridans group streptococcal (VGS) infective endocarditis, which suggests th…	BOTH	0	4.39121	0	0	0	0	NOTSAME	0	0	0	0	0	0	0	0	0	0	0	NOTSAME	0	0	0	0	0	0	0	0	0	0	0	0	0	0	0	0	0	0	0
claude-3-7-sonnet-20250219	3	9	TRUE	4.6815	Based on the context provided, I cannot definitively determine whether the statement "Viridans group streptococci are the main group of microorganisms that cause infective endocarditis from oral sources" is explicitly stated as true or false. The document discusses the American Heart Association's guidelines on preventing viridans group streptococcal (VGS) infective endocarditis, which suggests t…	BOTH	0	0	4.6815	0	0	0	0	NOTSAME	0	0	0	0	0	0	0	0	0	0	NOTSAME	0	0	0	0	0	0	0	0	0	0	0	0	0	0	0	0	0	0	0
claude-3-7-sonnet-20250219	4	9	TRUE	4.48007	Based on the provided context, I cannot definitively determine whether the statement "Viridans group streptococci are the main group of microorganisms that cause infective endocarditis from oral sources" is explicitly true or false. The context discusses the American Heart Association's guidelines on prevention of viridans group streptococcal (VGS) infective endocarditis, which suggests that VGS …	BOTH	0	0	0	4.48007	0	0	0	0	NOTSAME	0	0	0	0	0	0	0	0	0	NOTSAME	0	0	0	0	0	0	0	0	0	0	0	0	0	0	0	0	0	0	0
claude-3-7-sonnet-20250219	5	9	TRUE	4.46637	Based on the provided context, I cannot definitively determine whether the statement "Viridans group streptococci are the main group of microorganisms that cause infective endocarditis from oral sources" is explicitly true or false. The context discusses the American Heart Association's guidelines on prevention of viridans group streptococcal (VGS) infective endocarditis, which suggests that VGS …	BOTH	0	0	0	0	4.46637	0	0	0	0	NOTSAME	0	0	0	0	0	0	0	0	NOTSAME	0	0	0	0	0	0	0	0	0	0	0	0	0	0	0	0	0	0	0
claude-3-7-sonnet-20250219	1	10	TRUE	3.85797	Based on the provided context, I cannot definitively determine whether the statement "Viridans group streptococci infective endocarditis is much more likely to be caused by daily oral routine activities than by dental procedures" is true or false, as this specific comparison is not directly addressed in the excerpts provided. The context shows that the AHA published updated guidelines in 2007 tha…	BOTH	3.85797	0	0	0	0	NOTSAME	0	0	0	0	0	0	0	0	0	0	0	0	0	NOTSAME	0	0	0	0	0	0	0	0	0	0	0	0	0	0	0	0	0	0
claude-3-7-sonnet-20250219	2	10	TRUE	3.87681	Based on the provided context, I cannot definitively determine whether the statement "Viridans group streptococci infective endocarditis is much more likely to be caused by daily oral routine activities than by dental procedures" is true or false, as this specific comparison is not directly addressed in the excerpts provided. The context shows that the AHA published updated guidelines in 2007 tha…	BOTH	0	3.87681	0	0	0	0	NOTSAME	0	0	0	0	0	0	0	0	0	0	0	0	NOTSAME	0	0	0	0	0	0	0	0	0	0	0	0	0	0	0	0	0	0
claude-3-7-sonnet-20250219	3	10	TRUE	4.01881	Based on the provided context, I cannot definitively determine whether the statement "Viridans group streptococci infective endocarditis is much more likely to be caused by daily oral routine activities than by dental procedures" is true or false, as this specific comparison is not directly addressed in the excerpts provided. The context shows that the AHA published updated guidelines in 2007 reg…	BOTH	0	0	4.01881	0	0	0	0	NOTSAME	0	0	0	0	0	0	0	0	0	0	0	NOTSAME	0	0	0	0	0	0	0	0	0	0	0	0	0	0	0	0	0	0
claude-3-7-sonnet-20250219	4	10	TRUE	4.44063	Based on the provided context, I cannot definitively determine whether the statement "Viridans group streptococci infective endocarditis is much more likely to be caused by daily oral routine activities than by dental procedures" is true or false, as this specific comparison is not directly addressed in the excerpted material. The context shows that this is from a 2021 AHA Scientific Statement on…	BOTH	0	0	0	4.44063	0	0	0	0	NOTSAME	0	0	0	0	0	0	0	0	0	0	NOTSAME	0	0	0	0	0	0	0	0	0	0	0	0	0	0	0	0	0	0
claude-3-7-sonnet-20250219	5	10	TRUE	3.13426	Based on the provided context, I cannot determine whether the statement "Viridans group streptococci infective endocarditis is much more likely to be caused by daily oral routine activities than by dental procedures" is true or false. The excerpt does not contain specific information comparing the relative likelihood of VGS IE from daily oral activities versus dental procedures. The context menti…	BOTH	0	0	0	0	3.13426	0	0	0	0	NOTSAME	0	0	0	0	0	0	0	0	0	NOTSAME	0	0	0	0	0	0	0	0	0	0	0	0	0	0	0	0	0	0
claude-3-7-sonnet-20250219	1	11	TRUE	4.86134	Based on the provided context, I cannot definitively determine whether the statement "Clindamycin is no longer recommended for antibiotic prophylaxis before a dental procedure to prevent viridans group streptococcal infective endocarditis" is true or false. The context mentions that "a recent study in the United Kingdom suggested that a single dose of clindamycin may cause [something]" but the co…	BOTH	4.86134	0	0	0	0	NOTSAME	0	0	0	0	0	0	0	0	0	0	0	0	0	0	NOTSAME	0	0	0	0	0	0	0	0	0	0	0	0	0	0	0	0	0
claude-3-7-sonnet-20250219	2	11	TRUE	4.4156	Based on the provided context, I cannot definitively determine whether the statement "Clindamycin is no longer recommended for antibiotic prophylaxis before a dental procedure to prevent viridans group streptococcal infective endocarditis" is true or false. The excerpt mentions that "a recent study in the United Kingdom suggested that a single dose of clindamycin may cause [something]" but the co…	BOTH	0	4.4156	0	0	0	0	NOTSAME	0	0	0	0	0	0	0	0	0	0	0	0	0	NOTSAME	0	0	0	0	0	0	0	0	0	0	0	0	0	0	0	0	0
claude-3-7-sonnet-20250219	3	11	TRUE	4.59785	Based on the provided context, I cannot definitively determine whether the statement "Clindamycin is no longer recommended for antibiotic prophylaxis before a dental procedure to prevent viridans group streptococcal infective endocarditis" is true or false. The context mentions that "a recent study in the United Kingdom suggested that a single dose of clindamycin may cause [something]" but the co…	BOTH	0	0	4.59785	0	0	0	0	NOTSAME	0	0	0	0	0	0	0	0	0	0	0	0	NOTSAME	0	0	0	0	0	0	0	0	0	0	0	0	0	0	0	0	0
claude-3-7-sonnet-20250219	4	11	TRUE	5.20394	Based on the provided context, I cannot definitively determine whether the statement "Clindamycin is no longer recommended for antibiotic prophylaxis before a dental procedure to prevent viridans group streptococcal infective endocarditis" is true or false. The context mentions that "a recent study in the United Kingdom suggested that a single dose of clindamycin may cause [something]" but the co…	BOTH	0	0	0	5.20394	0	0	0	0	NOTSAME	0	0	0	0	0	0	0	0	0	0	0	NOTSAME	0	0	0	0	0	0	0	0	0	0	0	0	0	0	0	0	0
claude-3-7-sonnet-20250219	5	11	TRUE	4.73002	Based on the provided context, I cannot definitively determine whether the statement "Clindamycin is no longer recommended for antibiotic prophylaxis before a dental procedure to prevent viridans group streptococcal infective endocarditis" is true or false. The context mentions that "a recent study in the United Kingdom suggested that a single dose of clindamycin may cause [something]" but the co…	BOTH	0	0	0	0	4.73002	0	0	0	0	NOTSAME	0	0	0	0	0	0	0	0	0	0	NOTSAME	0	0	0	0	0	0	0	0	0	0	0	0	0	0	0	0	0
claude-3-7-sonnet-20250219	1	12	TRUE	3.87665	Based on the provided context, the statement "Maintaining good oral health and having regular dental care are more important for preventing viridans group streptococci infective endocarditis than taking antibiotics before a dental procedure" appears to be true. The 2007 AHA guidelines (which were reaffirmed in this scientific statement) emphasized "the critical role of good oral health and regula…	TRUE	3.87665	0	0	0	0	SAME	0	0	0	0	0	0	0	0	0	0	0	0	0	0	0	SAME	0	0	0	0	0	0	0	0	0	0	0	0	0	0	0	0
claude-3-7-sonnet-20250219	2	12	TRUE	4.25363	Based on the provided context, the statement "Maintaining good oral health and having regular dental care are more important for preventing viridans group streptococci infective endocarditis than taking antibiotics before a dental procedure" appears to be true. The 2007 AHA guidelines (which were reaffirmed in this scientific statement) emphasized "the critical role of good oral health and regula…	TRUE	0	4.25363	0	0	0	0	SAME	0	0	0	0	0	0	0	0	0	0	0	0	0	0	SAME	0	0	0	0	0	0	0	0	0	0	0	0	0	0	0	0
claude-3-7-sonnet-20250219	3	12	TRUE	4.62299	Based on the provided context, the statement "Maintaining good oral health and having regular dental care are more important for preventing viridans group streptococci infective endocarditis than taking antibiotics before a dental procedure" appears to be true. The 2007 AHA guidelines (which according to the 2021 statement remain unchanged) emphasize "the critical role of good oral health and reg…	TRUE	0	0	4.62299	0	0	0	0	SAME	0	0	0	0	0	0	0	0	0	0	0	0	0	SAME	0	0	0	0	0	0	0	0	0	0	0	0	0	0	0	0
claude-3-7-sonnet-20250219	4	12	TRUE	4.19289	Based on the provided context, the statement "Maintaining good oral health and having regular dental care are more important for preventing viridans group streptococci infective endocarditis than taking antibiotics before a dental procedure" appears to be true. The 2007 AHA guidelines (which were reaffirmed in this scientific statement) emphasized "the critical role of good oral health and regula…	TRUE	0	0	0	4.19289	0	0	0	0	SAME	0	0	0	0	0	0	0	0	0	0	0	0	SAME	0	0	0	0	0	0	0	0	0	0	0	0	0	0	0	0
claude-3-7-sonnet-20250219	5	12	TRUE	4.28181	Based on the provided context, the statement "Maintaining good oral health and having regular dental care are more important for preventing viridans group streptococci infective endocarditis than taking antibiotics before a dental procedure" appears to be true. The 2007 AHA guidelines (which were reaffirmed in this scientific statement) emphasized "the critical role of good oral health and regula…	TRUE	0	0	0	0	4.28181	0	0	0	0	SAME	0	0	0	0	0	0	0	0	0	0	0	SAME	0	0	0	0	0	0	0	0	0	0	0	0	0	0	0	0
claude-3-7-sonnet-20250219	1	13	TRUE	4.26764	Based on the provided context, the statement "Cephalexin is an alternative for patients allergic to penicillin or ampicillin to prevent viridans group streptococcal infective endocarditis" is TRUE, but with an important qualification. The context shows that cephalexin (or other first- or second-generation oral cephalosporins) can be used as an alternative for patients allergic to penicillin or am…	TRUE	4.26764	0	0	0	0	SAME	0	0	0	0	0	0	0	0	0	0	0	0	0	0	0	0	SAME	0	0	0	0	0	0	0	0	0	0	0	0	0	0	0
claude-3-7-sonnet-20250219	2	13	TRUE	5.08697	Based on the provided context, the statement "Cephalexin is an alternative for patients allergic to penicillin or ampicillin to prevent viridans group streptococcal infective endocarditis" is partially true, but with an important qualification. The context shows that cephalexin (or other first- or second-generation oral cephalosporins) can be used as an alternative for patients allergic to penici…	TRUE	0	5.08697	0	0	0	0	SAME	0	0	0	0	0	0	0	0	0	0	0	0	0	0	0	SAME	0	0	0	0	0	0	0	0	0	0	0	0	0	0	0
claude-3-7-sonnet-20250219	3	13	TRUE	5.36119	Based on the provided context, the statement "Cephalexin is an alternative for patients allergic to penicillin or ampicillin to prevent viridans group streptococcal infective endocarditis" is partially true, but with an important qualification. The context shows that cephalexin (or other first- or second-generation oral cephalosporins) can be used as an alternative for patients allergic to penici…	TRUE	0	0	5.36119	0	0	0	0	SAME	0	0	0	0	0	0	0	0	0	0	0	0	0	0	SAME	0	0	0	0	0	0	0	0	0	0	0	0	0	0	0
claude-3-7-sonnet-20250219	4	13	TRUE	4.27381	Based on the provided context, the statement "Cephalexin is an alternative for patients allergic to penicillin or ampicillin to prevent viridans group streptococcal infective endocarditis" is TRUE, but with an important qualification. The context shows that cephalexin (or other first- or second-generation oral cephalosporins) can be used as an alternative for patients allergic to penicillin or am…	TRUE	0	0	0	4.27381	0	0	0	0	SAME	0	0	0	0	0	0	0	0	0	0	0	0	0	SAME	0	0	0	0	0	0	0	0	0	0	0	0	0	0	0
claude-3-7-sonnet-20250219	5	13	TRUE	4.86572	Based on the provided context, the statement "Cephalexin is an alternative for patients allergic to penicillin or ampicillin to prevent viridans group streptococcal infective endocarditis" is partially true, but with an important qualification. The context shows that cephalexin (or other first- or second-generation oral cephalosporins) can be used as an alternative for patients allergic to penici…	TRUE	0	0	0	0	4.86572	0	0	0	0	SAME	0	0	0	0	0	0	0	0	0	0	0	0	SAME	0	0	0	0	0	0	0	0	0	0	0	0	0	0	0
claude-3-7-sonnet-20250219	1	14	TRUE	3.25686	Based on the provided context, the statement "Doxycycline can be used for patients who are unable to tolerate penicillin, cephalosporin, or macrolide antibiotics to prevent viridans group streptococcal infective endocarditis" is true. The text specifically states: "Doxycycline is an alternative in patients who are unable to tolerate a penicillin, cephalosporin, or macrolide. A serious reaction fr…	TRUE	3.25686	0	0	0	0	SAME	0	0	0	0	0	0	0	0	0	0	0	0	0	0	0	0	0	SAME	0	0	0	0	0	0	0	0	0	0	0	0	0	0
claude-3-7-sonnet-20250219	2	14	TRUE	3.24838	Based on the provided context, the statement "Doxycycline can be used for patients who are unable to tolerate penicillin, cephalosporin, or macrolide antibiotics to prevent viridans group streptococcal infective endocarditis" is true. The text specifically states: "Doxycycline is an alternative in patients who are unable to tolerate a penicillin, cephalosporin, or macrolide. A serious reaction fr…	TRUE	0	3.24838	0	0	0	0	SAME	0	0	0	0	0	0	0	0	0	0	0	0	0	0	0	0	SAME	0	0	0	0	0	0	0	0	0	0	0	0	0	0
claude-3-7-sonnet-20250219	3	14	TRUE	3.20943	Based on the provided context, the statement "Doxycycline can be used for patients who are unable to tolerate penicillin, cephalosporin, or macrolide antibiotics to prevent viridans group streptococcal infective endocarditis" is true. The text specifically states: "Doxycycline is an alternative in patients who are unable to tolerate a penicillin, cephalosporin, or macrolide. A serious reaction fr…	TRUE	0	0	3.20943	0	0	0	0	SAME	0	0	0	0	0	0	0	0	0	0	0	0	0	0	0	SAME	0	0	0	0	0	0	0	0	0	0	0	0	0	0
claude-3-7-sonnet-20250219	4	14	TRUE	3.36501	Based on the provided context, the statement "Doxycycline can be used for patients who are unable to tolerate penicillin, cephalosporin, or macrolide antibiotics to prevent viridans group streptococcal infective endocarditis" is true. The text specifically states: "Doxycycline is an alternative in patients who are unable to tolerate a penicillin, cephalosporin, or macrolide. A serious reaction fr…	TRUE	0	0	0	3.36501	0	0	0	0	SAME	0	0	0	0	0	0	0	0	0	0	0	0	0	0	SAME	0	0	0	0	0	0	0	0	0	0	0	0	0	0
claude-3-7-sonnet-20250219	5	14	TRUE	3.26408	Based on the provided context, the statement "Doxycycline can be used for patients who are unable to tolerate penicillin, cephalosporin, or macrolide antibiotics to prevent viridans group streptococcal infective endocarditis" is true. The text specifically states: "Doxycycline is an alternative in patients who are unable to tolerate a penicillin, cephalosporin, or macrolide. A serious reaction fr…	TRUE	0	0	0	0	3.26408	0	0	0	0	SAME	0	0	0	0	0	0	0	0	0	0	0	0	0	SAME	0	0	0	0	0	0	0	0	0	0	0	0	0	0
claude-3-7-sonnet-20250219	1	15	TRUE	3.51069	Based on the provided context, I cannot determine whether the statement is true or false. The excerpt mentions that there are antibiotic regimens suggested for prophylaxis for dental procedures in high-risk patients (Table 5), but the specific details of these regimens, including whether amoxicillin is the first choice, are not included in the provided text. The context confirms that antibiotic p…	BOTH	3.51069	0	0	0	0	NOTSAME	0	0	0	0	0	0	0	0	0	0	0	0	0	0	0	0	0	0	NOTSAME	0	0	0	0	0	0	0	0	0	0	0	0	0
claude-3-7-sonnet-20250219	2	15	TRUE	3.78114	Based on the provided context, I cannot determine whether the statement "Amoxicillin is the first choice for oral antibiotic prophylaxis before dental procedures to prevent viridans group streptococcal infective endocarditis" is true or false. The excerpt mentions antibiotic prophylaxis for dental procedures in high-risk patients, but it doesn't specifically state which antibiotic is the first ch…	BOTH	0	3.78114	0	0	0	0	NOTSAME	0	0	0	0	0	0	0	0	0	0	0	0	0	0	0	0	0	NOTSAME	0	0	0	0	0	0	0	0	0	0	0	0	0
claude-3-7-sonnet-20250219	3	15	TRUE	3.25295	Based on the provided context, I cannot determine whether the statement is true or false because the specific antibiotic regimens (which would be shown in Table 5 mentioned in the text) are not included in the excerpt provided. The context mentions that "The antibiotic regimens suggested for prophylaxis for a dental procedure in patients at a high risk of adverse outcome from viridans group strep…	BOTH	0	0	3.25295	0	0	0	0	NOTSAME	0	0	0	0	0	0	0	0	0	0	0	0	0	0	0	0	NOTSAME	0	0	0	0	0	0	0	0	0	0	0	0	0
claude-3-7-sonnet-20250219	4	15	TRUE	3.39075	Based on the provided context, I cannot determine whether the statement "Amoxicillin is the first choice for oral antibiotic prophylaxis before dental procedures to prevent viridans group streptococcal infective endocarditis" is true or false. The excerpt mentions antibiotic prophylaxis for dental procedures in high-risk patients, but it doesn't specifically state which antibiotic is the first ch…	BOTH	0	0	0	3.39075	0	0	0	0	NOTSAME	0	0	0	0	0	0	0	0	0	0	0	0	0	0	0	NOTSAME	0	0	0	0	0	0	0	0	0	0	0	0	0
claude-3-7-sonnet-20250219	5	15	TRUE	2.91951	Based on the provided context, I cannot determine whether the statement is true or false, as the specific antibiotic regimens mentioned in Table 5 are not included in the excerpt. The text mentions that "The antibiotic regimens suggested for prophylaxis for a dental procedure in patients at a high risk of adverse outcome from viridans group streptococcal infective endocarditis are shown in Table …	BOTH	0	0	0	0	2.91951	0	0	0	0	NOTSAME	0	0	0	0	0	0	0	0	0	0	0	0	0	0	NOTSAME	0	0	0	0	0	0	0	0	0	0	0	0	0
claude-3-7-sonnet-20250219	1	16	FALSE	2.14599	The statement is false. According to the table in the provided context (Table 5), the recommended single dose of amoxicillin for adults to prevent viridans group streptococcal infective endocarditis before dental procedures is 2 grams, not 1 gram. This dose should be taken 30 to 60 minutes before the procedure.	FALSE	2.14599	0	0	0	0	SAME	0	0	0	0	0	0	0	0	0	0	0	0	0	0	0	0	0	0	0	SAME	0	0	0	0	0	0	0	0	0	0	0	0
claude-3-7-sonnet-20250219	2	16	FALSE	1.86727	The statement is false. According to the table provided in the context, the recommended single dose of amoxicillin for adults to prevent viridans group streptococcal infective endocarditis before dental procedures is 2 grams, not 1 gram. This dose should be administered 30 to 60 minutes before the procedure.	FALSE	0	1.86727	0	0	0	0	SAME	0	0	0	0	0	0	0	0	0	0	0	0	0	0	0	0	0	0	SAME	0	0	0	0	0	0	0	0	0	0	0	0
claude-3-7-sonnet-20250219	3	16	FALSE	2.34593	False. According to the information provided in Table 5 of the American Heart Association Scientific Statement, the recommended single dose of amoxicillin for adults to prevent viridans group streptococcal infective endocarditis before dental procedures is 2 grams, not 1 gram. This dose should be administered 30 to 60 minutes before the procedure.	FALSE	0	0	2.34593	0	0	0	0	SAME	0	0	0	0	0	0	0	0	0	0	0	0	0	0	0	0	0	SAME	0	0	0	0	0	0	0	0	0	0	0	0
claude-3-7-sonnet-20250219	4	16	FALSE	2.25148	False. According to the table in the provided document, the recommended single dose of amoxicillin for adults to prevent viridans group streptococcal infective endocarditis before dental procedures is 2 grams, not 1 gram. This dose should be taken 30 to 60 minutes before the procedure.	FALSE	0	0	0	2.25148	0	0	0	0	SAME	0	0	0	0	0	0	0	0	0	0	0	0	0	0	0	0	SAME	0	0	0	0	0	0	0	0	0	0	0	0
claude-3-7-sonnet-20250219	5	16	FALSE	1.86139	False. According to the table in the provided context, the recommended single dose of amoxicillin for adults to prevent viridans group streptococcal infective endocarditis before dental procedures is 2 grams, not 1 gram. This dose should be taken 30 to 60 minutes before the procedure.	FALSE	0	0	0	0	1.86139	0	0	0	0	SAME	0	0	0	0	0	0	0	0	0	0	0	0	0	0	0	SAME	0	0	0	0	0	0	0	0	0	0	0	0
claude-3-7-sonnet-20250219	1	17	TRUE	2.52947	True. According to the provided table (Table 5), the recommended antibiotic regimen for children who can take oral medication is amoxicillin at a dose of 50 mg/kg as a single dose 30 to 60 minutes before the dental procedure. This is part of the American Heart Association's recommendations for prevention of viridans group streptococcal infective endocarditis in high-risk patients.	TRUE	2.52947	0	0	0	0	SAME	0	0	0	0	0	0	0	0	0	0	0	0	0	0	0	0	0	0	0	0	SAME	0	0	0	0	0	0	0	0	0	0	0
claude-3-7-sonnet-20250219	2	17	TRUE	2.4495	True. According to the information provided in Table 5 of the AHA Scientific Statement, the recommended antibiotic regimen for children who can take oral medication is amoxicillin at a dose of 50 mg/kg as a single dose 30 to 60 minutes before the dental procedure. This is specifically for the prevention of viridans group streptococcal infective endocarditis in high-risk patients.	TRUE	0	2.4495	0	0	0	0	SAME	0	0	0	0	0	0	0	0	0	0	0	0	0	0	0	0	0	0	0	SAME	0	0	0	0	0	0	0	0	0	0	0
claude-3-7-sonnet-20250219	3	17	TRUE	3.16864	Based on the provided context, the statement "For children, the recommended single dose of amoxicillin to prevent viridans group streptococcal infective endocarditis before dental procedures is 50 mg/kg" is true. This information is clearly shown in Table 5 of the AHA Scientific Statement, which outlines the antibiotic regimens for dental procedures. In the table, under the "Oral" situation, amox…	TRUE	0	0	3.16864	0	0	0	0	SAME	0	0	0	0	0	0	0	0	0	0	0	0	0	0	0	0	0	0	SAME	0	0	0	0	0	0	0	0	0	0	0
claude-3-7-sonnet-20250219	4	17	TRUE	3.25632	Based on the provided context, the statement "For children, the recommended single dose of amoxicillin to prevent viridans group streptococcal infective endocarditis before dental procedures is 50 mg/kg" is true. This information is clearly shown in Table 5 of the AHA Scientific Statement, which outlines the antibiotic regimens for dental procedures. In the table, under the "Oral" situation, amox…	TRUE	0	0	0	3.25632	0	0	0	0	SAME	0	0	0	0	0	0	0	0	0	0	0	0	0	0	0	0	0	SAME	0	0	0	0	0	0	0	0	0	0	0
claude-3-7-sonnet-20250219	5	17	TRUE	3.21277	Based on the provided context, the statement "For children, the recommended single dose of amoxicillin to prevent viridans group streptococcal infective endocarditis before dental procedures is 50 mg/kg" is true. This information is clearly shown in Table 5 of the 2021 AHA Scientific Statement, which outlines the antibiotic regimens for dental procedures. In the table, under the "Oral" situation …	TRUE	0	0	0	0	3.21277	0	0	0	0	SAME	0	0	0	0	0	0	0	0	0	0	0	0	0	0	0	0	SAME	0	0	0	0	0	0	0	0	0	0	0
claude-3-7-sonnet-20250219	1	18	FALSE	4.45664	Based on the provided context, I cannot determine whether the statement is true or false. The excerpts do not contain specific information about azithromycin or clarithromycin being recommended as alternatives for patients unable to take oral medication for prevention of viridans group streptococcal infective endocarditis. While reference 66 mentions a study about the efficacy of azithromycin or …	BOTH	4.45664	0	0	0	0	NOTSAME	0	0	0	0	0	0	0	0	0	0	0	0	0	0	0	0	0	0	0	0	0	NOTSAME	0	0	0	0	0	0	0	0	0	0
claude-3-7-sonnet-20250219	2	18	FALSE	3.41911	Based on the provided context, I cannot determine whether the statement is true or false. The context includes references to antibiotic prophylaxis for prevention of viridans group streptococcal (VGS) infective endocarditis, but it does not specifically mention the recommended regimens for patients unable to take oral medication. The context mentions that Table 5 contains the antibiotic regimens …	BOTH	0	3.41911	0	0	0	0	NOTSAME	0	0	0	0	0	0	0	0	0	0	0	0	0	0	0	0	0	0	0	0	NOTSAME	0	0	0	0	0	0	0	0	0	0
claude-3-7-sonnet-20250219	3	18	FALSE	3.6311	Based on the provided context, I cannot determine whether the statement is true or false. The context includes references to antibiotic prophylaxis for prevention of viridans group streptococcal infective endocarditis, but it does not specifically mention the recommended antibiotics for patients unable to take oral medication. The context mentions that there are antibiotic regimens suggested for …	BOTH	0	0	3.6311	0	0	0	0	NOTSAME	0	0	0	0	0	0	0	0	0	0	0	0	0	0	0	0	0	0	0	NOTSAME	0	0	0	0	0	0	0	0	0	0
claude-3-7-sonnet-20250219	4	18	FALSE	3.29886	Based on the provided context, I cannot determine whether the statement is true or false. The context includes references to antibiotic prophylaxis for prevention of viridans group streptococcal infective endocarditis, but it does not specifically mention the recommended antibiotics for patients unable to take oral medication. The context mentions that there are antibiotic regimens suggested for …	BOTH	0	0	0	3.29886	0	0	0	0	NOTSAME	0	0	0	0	0	0	0	0	0	0	0	0	0	0	0	0	0	0	NOTSAME	0	0	0	0	0	0	0	0	0	0
claude-3-7-sonnet-20250219	5	18	FALSE	3.93604	Based on the provided context, I cannot determine whether the statement is true or false. The context includes references to studies about azithromycin or clarithromycin for prophylaxis (reference 66), but it doesn't specifically show the current AHA recommendations for patients unable to take oral medications. The context mentions that there are antibiotic regimens suggested for prophylaxis in T…	BOTH	0	0	0	0	3.93604	0	0	0	0	NOTSAME	0	0	0	0	0	0	0	0	0	0	0	0	0	0	0	0	0	NOTSAME	0	0	0	0	0	0	0	0	0	0
claude-3-7-sonnet-20250219	1	19	TRUE	2.31839	The statement is true. According to the provided table (Table 5), for adults who are unable to take oral medication, cefazolin is recommended at a dose of 1 g IM or IV as a single dose 30 to 60 minutes before the dental procedure. This is one of the antibiotic regimens recommended for prevention of viridans group streptococcal infective endocarditis in patients who cannot take oral medications.	TRUE	2.31839	0	0	0	0	SAME	0	0	0	0	0	0	0	0	0	0	0	0	0	0	0	0	0	0	0	0	0	0	SAME	0	0	0	0	0	0	0	0	0
claude-3-7-sonnet-20250219	2	19	TRUE	2.52655	The statement is true. According to the provided table (Table 5), for adults who are unable to take oral medication, cefazolin is recommended at a dose of 1 g IM or IV as a single dose 30 to 60 minutes before the dental procedure. This is one of the antibiotic regimens recommended for prevention of viridans group streptococcal infective endocarditis in patients who cannot take oral medications.	TRUE	0	2.52655	0	0	0	0	SAME	0	0	0	0	0	0	0	0	0	0	0	0	0	0	0	0	0	0	0	0	0	SAME	0	0	0	0	0	0	0	0	0
claude-3-7-sonnet-20250219	3	19	TRUE	2.47585	True. According to the provided table (Table 5), for adults who are unable to take oral medication, cefazolin is recommended at a dose of 1 g IM or IV as a single dose 30 to 60 minutes before the dental procedure. This is one of the antibiotic regimens recommended for prevention of viridans group streptococcal infective endocarditis in patients who cannot take oral medications.	TRUE	0	0	2.47585	0	0	0	0	SAME	0	0	0	0	0	0	0	0	0	0	0	0	0	0	0	0	0	0	0	0	SAME	0	0	0	0	0	0	0	0	0
claude-3-7-sonnet-20250219	4	19	TRUE	2.94	True. According to the provided table (Table 5), for adults who are unable to take oral medication, cefazolin is recommended at a dose of 1 g IM (intramuscular) or IV (intravenous) as a single dose 30 to 60 minutes before the dental procedure. This is one of the antibiotic regimens recommended for prevention of viridans group streptococcal infective endocarditis in high-risk patients.	TRUE	0	0	0	2.94	0	0	0	0	SAME	0	0	0	0	0	0	0	0	0	0	0	0	0	0	0	0	0	0	0	SAME	0	0	0	0	0	0	0	0	0
claude-3-7-sonnet-20250219	5	19	TRUE	2.67095	The statement is true. According to the provided table (Table 5), for adults who are unable to take oral medication, cefazolin is recommended at a dose of 1 g IM or IV as a single dose 30 to 60 minutes before the dental procedure. This is one of the antibiotic regimens recommended for prevention of viridans group streptococcal infective endocarditis in patients who cannot take oral medications.	TRUE	0	0	0	0	2.67095	0	0	0	0	SAME	0	0	0	0	0	0	0	0	0	0	0	0	0	0	0	0	0	0	SAME	0	0	0	0	0	0	0	0	0
claude-3-7-sonnet-20250219	1	20	TRUE	4.27699	Based on the provided context, I cannot determine whether the statement is true or false. The excerpt doesn't contain specific information about antibiotic recommendations for patients with penicillin allergies, nor does it discuss cephalexin, cefazolin, or ceftriaxone specifically. The context primarily discusses the 2007 AHA guidelines on antibiotic prophylaxis for infective endocarditis and me…	BOTH	4.27699	0	0	0	0	NOTSAME	0	0	0	0	0	0	0	0	0	0	0	0	0	0	0	0	0	0	0	0	0	0	0	NOTSAME	0	0	0	0	0	0	0	0
claude-3-7-sonnet-20250219	2	20	TRUE	4.32638	Based on the provided context, I cannot determine whether the statement is true or false. The excerpt does not contain specific information about antibiotic recommendations for patients with penicillin allergies, nor does it discuss cephalexin, cefazolin, or ceftriaxone specifically. The context mentions the 2007 AHA guidelines on prevention of viridans group streptococcal (VGS) infective endocar…	BOTH	0	4.32638	0	0	0	0	NOTSAME	0	0	0	0	0	0	0	0	0	0	0	0	0	0	0	0	0	0	0	0	0	0	NOTSAME	0	0	0	0	0	0	0	0
claude-3-7-sonnet-20250219	3	20	TRUE	3.95654	Based on the provided context, I cannot determine whether the statement is true or false. The excerpt does not contain specific information about antibiotic recommendations for patients with penicillin allergies, nor does it mention cephalexin, cefazolin, or ceftriaxone specifically. The context discusses the 2007 AHA guidelines on prevention of viridans group streptococcal (VGS) infective endoca…	BOTH	0	0	3.95654	0	0	0	0	NOTSAME	0	0	0	0	0	0	0	0	0	0	0	0	0	0	0	0	0	0	0	0	0	NOTSAME	0	0	0	0	0	0	0	0
claude-3-7-sonnet-20250219	4	20	TRUE	4.89282	Based on the provided context, I cannot determine whether the statement is true or false. The excerpt does not contain specific information about antibiotic recommendations for patients with penicillin allergies, nor does it discuss cephalexin, cefazolin, or ceftriaxone specifically. The context mentions that in 2007, the AHA published updated guidelines on antibiotic prophylaxis to prevent virid…	BOTH	0	0	0	4.89282	0	0	0	0	NOTSAME	0	0	0	0	0	0	0	0	0	0	0	0	0	0	0	0	0	0	0	0	NOTSAME	0	0	0	0	0	0	0	0
claude-3-7-sonnet-20250219	5	20	TRUE	3.93283	Based on the provided context, I cannot determine whether the statement is true or false. The excerpt does not contain specific information about antibiotic recommendations for patients with penicillin allergies, nor does it detail which antibiotics (including cephalexin, cefazolin, or ceftriaxone) are recommended or not recommended for patients with a history of anaphylaxis, angioedema, or urtic…	BOTH	0	0	0	0	3.93283	0	0	0	0	NOTSAME	0	0	0	0	0	0	0	0	0	0	0	0	0	0	0	0	0	0	0	NOTSAME	0	0	0	0	0	0	0	0
claude-3-7-sonnet-20250219	1	21	FALSE	4.90277	Based on the provided context, I cannot determine whether the statement is true or false. The excerpt does not contain specific information about antibiotic recommendations for patients with penicillin allergies, nor does it discuss cephalosporins or cross-reactivity concerns. The context primarily discusses the 2007 AHA guidelines on antibiotic prophylaxis for preventing viridans group streptoco…	BOTH	4.90277	0	0	0	0	NOTSAME	0	0	0	0	0	0	0	0	0	0	0	0	0	0	0	0	0	0	0	0	0	0	0	0	NOTSAME	0	0	0	0	0	0	0
claude-3-7-sonnet-20250219	2	21	FALSE	3.88017	Based on the provided context, I cannot determine whether the statement is true or false. The excerpt does not contain specific information about antibiotic recommendations for patients with penicillin allergies, nor does it discuss cephalosporins or cross-reactivity concerns. The context primarily discusses the 2007 AHA guidelines on prevention of viridans group streptococcal (VGS) infective end…	BOTH	0	3.88017	0	0	0	0	NOTSAME	0	0	0	0	0	0	0	0	0	0	0	0	0	0	0	0	0	0	0	0	0	0	0	NOTSAME	0	0	0	0	0	0	0
claude-3-7-sonnet-20250219	3	21	FALSE	4.88392	Based on the provided context, I cannot determine whether the statement is true or false. The excerpt does not contain specific information about antibiotic recommendations for patients with penicillin allergies, nor does it discuss cephalosporins or cross-reactivity concerns. The context primarily discusses the 2007 AHA guidelines on prevention of viridans group streptococcal (VGS) infective end…	BOTH	0	0	4.88392	0	0	0	0	NOTSAME	0	0	0	0	0	0	0	0	0	0	0	0	0	0	0	0	0	0	0	0	0	0	NOTSAME	0	0	0	0	0	0	0
claude-3-7-sonnet-20250219	4	21	FALSE	4.20194	Based on the provided context, I cannot determine whether the statement is true or false. The excerpt does not contain specific information about antibiotic recommendations for patients with penicillin allergies, nor does it discuss cephalosporins or cross-reactivity concerns. The context primarily discusses the 2007 AHA guidelines on prevention of viridans group streptococcal (VGS) infective end…	BOTH	0	0	0	4.20194	0	0	0	0	NOTSAME	0	0	0	0	0	0	0	0	0	0	0	0	0	0	0	0	0	0	0	0	0	NOTSAME	0	0	0	0	0	0	0
claude-3-7-sonnet-20250219	5	21	FALSE	4.37308	Based on the provided context, I cannot determine whether the statement is true or false. The excerpt does not contain specific information about antibiotic recommendations for patients allergic to penicillin, nor does it discuss cephalosporins or cross-reactivity concerns. The context primarily discusses the 2007 AHA guidelines on prevention of viridans group streptococcal (VGS) infective endoca…	BOTH	0	0	0	0	4.37308	0	0	0	0	NOTSAME	0	0	0	0	0	0	0	0	0	0	0	0	0	0	0	0	0	0	0	0	NOTSAME	0	0	0	0	0	0	0
claude-3-7-sonnet-20250219	1	22	FALSE	3.97874	Based on the provided context, I cannot definitively determine whether the statement is true or false, as the excerpt does not contain complete information about recommendations for alternative antibiotics in cases of repeated dental procedures. The context mentions "patients who require serial invasive dental procedures over a relatively short period (days or weeks)" but cuts off before providin…	BOTH	3.97874	0	0	0	0	NOTSAME	0	0	0	0	0	0	0	0	0	0	0	0	0	0	0	0	0	0	0	0	0	0	0	0	0	NOTSAME	0	0	0	0	0	0
claude-3-7-sonnet-20250219	2	22	FALSE	3.06888	Based on the provided context, I cannot definitively determine whether the statement is true or false, as the excerpt does not contain complete information about recommendations for alternative antibiotics in cases of repeated dental procedures. The context mentions "patients who require serial invasive dental procedures over a relatively short period (days or weeks)" but cuts off before providin…	BOTH	0	3.06888	0	0	0	0	NOTSAME	0	0	0	0	0	0	0	0	0	0	0	0	0	0	0	0	0	0	0	0	0	0	0	0	NOTSAME	0	0	0	0	0	0
claude-3-7-sonnet-20250219	3	22	FALSE	4.1752	Based on the provided context, I cannot definitively determine whether the statement is true or false, as the excerpt does not contain complete information about recommendations for alternative antibiotics in cases of repeated dental procedures. The context mentions that there is information about "patients who require serial invasive dental procedures over a relatively short period (days or week…	BOTH	0	0	4.1752	0	0	0	0	NOTSAME	0	0	0	0	0	0	0	0	0	0	0	0	0	0	0	0	0	0	0	0	0	0	0	NOTSAME	0	0	0	0	0	0
claude-3-7-sonnet-20250219	4	22	FALSE	3.99278	Based on the provided context, I cannot definitively determine whether the statement is true or false, as the excerpt does not contain complete information about recommendations for alternative antibiotics in cases of repeated dental procedures. The context mentions that there is some consideration for "patients who require serial invasive dental procedures over a relatively short period (days or…	BOTH	0	0	0	3.99278	0	0	0	0	NOTSAME	0	0	0	0	0	0	0	0	0	0	0	0	0	0	0	0	0	0	0	0	0	0	NOTSAME	0	0	0	0	0	0
claude-3-7-sonnet-20250219	5	22	FALSE	3.84397	Based on the provided context, I cannot definitively determine whether the statement is true or false, as the excerpt does not contain complete information about recommendations for alternative antibiotics in cases of repeated dental procedures. The context mentions that there is some consideration for "patients who require serial invasive dental procedures over a relatively short period (days or…	BOTH	0	0	0	0	3.84397	0	0	0	0	NOTSAME	0	0	0	0	0	0	0	0	0	0	0	0	0	0	0	0	0	0	0	0	0	NOTSAME	0	0	0	0	0	0
claude-3-7-sonnet-20250219	1	23	TRUE	4.33274	Based on the provided context, I cannot determine whether the statement is true or false. The context discusses antibiotic prophylaxis for dental procedures in high-risk patients for viridans group streptococcal infective endocarditis, but it does not specifically address the scenario of selecting a different class of antibiotics when a patient is already on a short course of oral antibiotics. Th…	BOTH	4.33274	0	0	0	0	NOTSAME	0	0	0	0	0	0	0	0	0	0	0	0	0	0	0	0	0	0	0	0	0	0	0	0	0	0	NOTSAME	0	0	0	0	0
claude-3-7-sonnet-20250219	2	23	TRUE	3.97634	Based on the provided context, I cannot determine whether the statement is true or false. The context discusses antibiotic prophylaxis for dental procedures in high-risk patients, but it does not specifically address the scenario of selecting a different class of antibiotics when a patient is already on a short course of oral antibiotics. The context mentions that there are recommended antibiotic…	BOTH	0	3.97634	0	0	0	0	NOTSAME	0	0	0	0	0	0	0	0	0	0	0	0	0	0	0	0	0	0	0	0	0	0	0	0	0	NOTSAME	0	0	0	0	0
claude-3-7-sonnet-20250219	3	23	TRUE	3.32963	Based on the provided context, I cannot determine whether the statement is true or false. The context discusses antibiotic prophylaxis for preventing viridans group streptococcal infective endocarditis in high-risk patients, but it does not specifically address the scenario of selecting a different class of antibiotics for patients already on a short course of oral antibiotics. The context mentio…	BOTH	0	0	3.32963	0	0	0	0	NOTSAME	0	0	0	0	0	0	0	0	0	0	0	0	0	0	0	0	0	0	0	0	0	0	0	0	NOTSAME	0	0	0	0	0
claude-3-7-sonnet-20250219	4	23	TRUE	5.07829	Based on the provided context, I cannot determine whether the statement is true or false. The context discusses antibiotic prophylaxis for preventing viridans group streptococcal infective endocarditis in high-risk patients, but it does not specifically address the scenario of selecting a different class of antibiotics for patients already on a short course of oral antibiotics. The context mentio…	BOTH	0	0	0	5.07829	0	0	0	0	NOTSAME	0	0	0	0	0	0	0	0	0	0	0	0	0	0	0	0	0	0	0	0	0	0	0	NOTSAME	0	0	0	0	0
claude-3-7-sonnet-20250219	5	23	TRUE	4.31933	Based on the provided context, I cannot determine whether the statement is true or false. The context discusses antibiotic prophylaxis for preventing viridans group streptococcal infective endocarditis in high-risk patients, but it does not specifically address the scenario of selecting a different class of antibiotics when a patient is already on a short course of oral antibiotics. The context m…	BOTH	0	0	0	0	4.31933	0	0	0	0	NOTSAME	0	0	0	0	0	0	0	0	0	0	0	0	0	0	0	0	0	0	0	0	0	0	NOTSAME	0	0	0	0	0
claude-3-7-sonnet-20250219	1	24	FALSE	3.24198	The statement is true. According to standard protocols for antibiotic prophylaxis to prevent viridans group streptococcal infective endocarditis, antibiotics should be administered before the dental procedure, not afterwards. The purpose of prophylactic antibiotics is to prevent bacteria from establishing an infection during the bacteremia (bacteria in the bloodstream) that can occur during denta…	TRUE	3.24198	0	0	0	0	NOTSAME	0	0	0	0	0	0	0	0	0	0	0	0	0	0	0	0	0	0	0	0	0	0	0	0	0	0	0	NOTSAME	0	0	0	0
claude-3-7-sonnet-20250219	2	24	FALSE	3.60547	The statement is true. According to standard guidelines for antibiotic prophylaxis to prevent viridans group streptococcal infective endocarditis, antibiotics should be administered before dental procedures, not afterwards. The purpose of antibiotic prophylaxis is to have adequate antibiotic levels in the bloodstream at the time bacteria might enter the circulation during the procedure. Administe…	TRUE	0	3.60547	0	0	0	0	NOTSAME	0	0	0	0	0	0	0	0	0	0	0	0	0	0	0	0	0	0	0	0	0	0	0	0	0	0	NOTSAME	0	0	0	0
claude-3-7-sonnet-20250219	3	24	FALSE	4.76091	False. The statement is not accurate according to current guidelines. Based on the American Heart Association (AHA) guidelines provided in the context, antibiotic prophylaxis is not recommended for all dental procedures. The guidelines have significantly scaled back the conditions for which antibiotic prophylaxis is recommended, limiting it to only four categories of patients at highest risk of a…	FALSE	0	0	4.76091	0	0	0	0	SAME	0	0	0	0	0	0	0	0	0	0	0	0	0	0	0	0	0	0	0	0	0	0	0	0	0	SAME	0	0	0	0
claude-3-7-sonnet-20250219	4	24	FALSE	5.1971	The statement is true. According to standard protocols for antibiotic prophylaxis to prevent viridans group streptococcal infective endocarditis, antibiotics should be administered before dental procedures, not afterwards. The purpose of prophylactic antibiotics is to prevent bacteria from establishing an infection during the procedure. Administering antibiotics after the procedure would defeat t…	TRUE	0	0	0	5.1971	0	0	0	0	NOTSAME	0	0	0	0	0	0	0	0	0	0	0	0	0	0	0	0	0	0	0	0	0	0	0	0	NOTSAME	0	0	0	0
claude-3-7-sonnet-20250219	5	24	FALSE	3.38356	The statement is true. According to standard guidelines for antibiotic prophylaxis to prevent viridans group streptococcal infective endocarditis, antibiotics should be administered before dental procedures, not afterwards. The purpose of prophylactic antibiotics is to prevent bacteria from establishing an infection during the procedure. Administering antibiotics after the procedure would defeat …	TRUE	0	0	0	0	3.38356	0	0	0	0	NOTSAME	0	0	0	0	0	0	0	0	0	0	0	0	0	0	0	0	0	0	0	0	0	0	0	NOTSAME	0	0	0	0
claude-3-7-sonnet-20250219	1	25	TRUE	3.86071	True. According to the provided context, a recent study in the United Kingdom suggested that a single dose of clindamycin may cause complications, including death, from Clostridioides difficile infection. The text specifically states that "clindamycin may cause more frequent and severe reactions than other antibiotics used for AP [antibiotic prophylaxis], and its use is no longer suggested in thi…	TRUE	3.86071	0	0	0	0	SAME	0	0	0	0	0	0	0	0	0	0	0	0	0	0	0	0	0	0	0	0	0	0	0	0	0	0	0	0	SAME	0	0	0
claude-3-7-sonnet-20250219	2	25	TRUE	5.00648	The statement is true. According to the provided context, a recent study in the United Kingdom suggested that a single dose of clindamycin may cause complications, including death, from Clostridioides difficile infection. The text specifically states that "clindamycin may cause more frequent and severe reactions than other antibiotics used for AP [antibiotic prophylaxis], and its use is no longer…	TRUE	0	5.00648	0	0	0	0	SAME	0	0	0	0	0	0	0	0	0	0	0	0	0	0	0	0	0	0	0	0	0	0	0	0	0	0	0	SAME	0	0	0
claude-3-7-sonnet-20250219	3	25	TRUE	4.12483	True. According to the provided context, a recent study in the United Kingdom suggested that a single dose of clindamycin may cause complications, including death, from Clostridioides difficile infection. The text specifically states that "clindamycin may cause more frequent and severe reactions than other antibiotics used for AP [antibiotic prophylaxis], and its use is no longer suggested in thi…	TRUE	0	0	4.12483	0	0	0	0	SAME	0	0	0	0	0	0	0	0	0	0	0	0	0	0	0	0	0	0	0	0	0	0	0	0	0	0	SAME	0	0	0
claude-3-7-sonnet-20250219	4	25	TRUE	4.07163	True. According to the provided context, a recent study in the United Kingdom suggested that a single dose of clindamycin may cause complications, including death, from Clostridioides difficile infection. The text specifically states that "clindamycin may cause more frequent and severe reactions than other antibiotics used for AP [antibiotic prophylaxis], and its use is no longer suggested in thi…	TRUE	0	0	0	4.07163	0	0	0	0	SAME	0	0	0	0	0	0	0	0	0	0	0	0	0	0	0	0	0	0	0	0	0	0	0	0	0	SAME	0	0	0
claude-3-7-sonnet-20250219	5	25	TRUE	4.5411	True. According to the provided context, a recent study in the United Kingdom suggested that a single dose of clindamycin may cause complications, including death, from Clostridioides difficile infection. The text specifically states that "clindamycin may cause more frequent and severe reactions than other antibiotics used for AP [antibiotic prophylaxis], and its use is no longer suggested in thi…	TRUE	0	0	0	0	4.5411	0	0	0	0	SAME	0	0	0	0	0	0	0	0	0	0	0	0	0	0	0	0	0	0	0	0	0	0	0	0	SAME	0	0	0
claude-3-7-sonnet-20250219	1	26	TRUE	2.51376	Based on the provided context, the statement "In patients undergoing multiple sequential dental appointments, it is preferable to delay the next procedure for 10 days after the last dose of antibiotic therapy" is true. This recommendation appears directly in the text, which states: "In patients undergoing multiple sequential dental appointments, if possible, it is preferable to delay the next pro…	TRUE	2.51376	0	0	0	0	SAME	0	0	0	0	0	0	0	0	0	0	0	0	0	0	0	0	0	0	0	0	0	0	0	0	0	0	0	0	0	SAME	0	0
claude-3-7-sonnet-20250219	2	26	TRUE	3.50753	Based on the provided context, the statement "In patients undergoing multiple sequential dental appointments, it is preferable to delay the next procedure for 10 days after the last dose of antibiotic therapy" is true. This guidance appears directly in the text, which states: "In patients undergoing multiple sequential dental appointments, if possible, it is preferable to delay the next procedure…	TRUE	0	3.50753	0	0	0	0	SAME	0	0	0	0	0	0	0	0	0	0	0	0	0	0	0	0	0	0	0	0	0	0	0	0	0	0	0	0	SAME	0	0
claude-3-7-sonnet-20250219	3	26	TRUE	2.89715	Based on the provided context, the statement "In patients undergoing multiple sequential dental appointments, it is preferable to delay the next procedure for 10 days after the last dose of antibiotic therapy" is true. This recommendation appears directly in the text, which states: "In patients undergoing multiple sequential dental appointments, if possible, it is preferable to delay the next pro…	TRUE	0	0	2.89715	0	0	0	0	SAME	0	0	0	0	0	0	0	0	0	0	0	0	0	0	0	0	0	0	0	0	0	0	0	0	0	0	0	SAME	0	0
claude-3-7-sonnet-20250219	4	26	TRUE	3.98033	Based on the provided context, the statement "In patients undergoing multiple sequential dental appointments, it is preferable to delay the next procedure for 10 days after the last dose of antibiotic therapy" is true. This recommendation appears directly in the text, which states: "In patients undergoing multiple sequential dental appointments, if possible, it is preferable to delay the next pro…	TRUE	0	0	0	3.98033	0	0	0	0	SAME	0	0	0	0	0	0	0	0	0	0	0	0	0	0	0	0	0	0	0	0	0	0	0	0	0	0	SAME	0	0
claude-3-7-sonnet-20250219	5	26	TRUE	3.21947	Based on the provided context, the statement "In patients undergoing multiple sequential dental appointments, it is preferable to delay the next procedure for 10 days after the last dose of antibiotic therapy" is true. This recommendation appears directly in the text, which states: "In patients undergoing multiple sequential dental appointments, if possible, it is preferable to delay the next pro…	TRUE	0	0	0	0	3.21947	0	0	0	0	SAME	0	0	0	0	0	0	0	0	0	0	0	0	0	0	0	0	0	0	0	0	0	0	0	0	0	SAME	0	0
claude-3-7-sonnet-20250219	1	27	TRUE	3.59261	Based on the provided context, I cannot determine whether the statement is true or false. The excerpts from the AHA Scientific Statement on Prevention of Viridans Group Streptococcal Infective Endocarditis do not specifically address the scenario of patients already receiving parenteral antimicrobial therapy for infective endocarditis who require dental procedures. The context mentions antibiotic…	BOTH	3.59261	0	0	0	0	NOTSAME	0	0	0	0	0	0	0	0	0	0	0	0	0	0	0	0	0	0	0	0	0	0	0	0	0	0	0	0	0	0	NOTSAME	0
claude-3-7-sonnet-20250219	2	27	TRUE	3.45753	Based on the provided context, I cannot determine whether the statement is true or false. The excerpts from the AHA Scientific Statement on Prevention of Viridans Group Streptococcal Infective Endocarditis do not specifically address the scenario of patients already receiving parenteral antimicrobial therapy for infective endocarditis who require dental procedures. The context mentions antibiotic…	BOTH	0	3.45753	0	0	0	0	NOTSAME	0	0	0	0	0	0	0	0	0	0	0	0	0	0	0	0	0	0	0	0	0	0	0	0	0	0	0	0	0	NOTSAME	0
claude-3-7-sonnet-20250219	3	27	TRUE	3.58968	Based on the provided context, I cannot determine whether the statement is true or false. The excerpts from the 2021 AHA Scientific Statement on Prevention of Viridans Group Streptococcal Infective Endocarditis do not specifically address the scenario of patients already receiving parenteral antimicrobial therapy for infective endocarditis who require dental procedures. The context mentions antib…	BOTH	0	0	3.58968	0	0	0	0	NOTSAME	0	0	0	0	0	0	0	0	0	0	0	0	0	0	0	0	0	0	0	0	0	0	0	0	0	0	0	0	NOTSAME	0
claude-3-7-sonnet-20250219	4	27	TRUE	3.38877	Based on the provided context, I cannot determine whether the statement is true or false. The excerpts from the AHA Scientific Statement on Prevention of Viridans Group Streptococcal Infective Endocarditis do not specifically address the scenario of patients already receiving parenteral antimicrobial therapy for infective endocarditis who require dental procedures. The context mentions antibiotic…	BOTH	0	0	0	3.38877	0	0	0	0	NOTSAME	0	0	0	0	0	0	0	0	0	0	0	0	0	0	0	0	0	0	0	0	0	0	0	0	0	0	0	NOTSAME	0
claude-3-7-sonnet-20250219	5	27	TRUE	3.25495	Based on the provided context, I cannot determine whether the statement is true or false. The excerpts from the AHA Scientific Statement on Prevention of Viridans Group Streptococcal Infective Endocarditis do not specifically address the scenario of patients already receiving parenteral antimicrobial therapy for infective endocarditis who require dental procedures. The context mentions antibiotic…	BOTH	0	0	0	0	3.25495	0	0	0	0	NOTSAME	0	0	0	0	0	0	0	0	0	0	0	0	0	0	0	0	0	0	0	0	0	0	0	0	0	0	NOTSAME	0
claude-3-7-sonnet-20250219	1	28	FALSE	4.24695	False. The statement is not accurate according to the provided information. Based on the 2007 AHA guidelines (which were reaffirmed in the 2021 update), antibiotic prophylaxis for viridans group streptococcal (VGS) infective endocarditis is only recommended for specific high-risk cardiac conditions, not for prosthetic joint implants. The guidelines significantly scaled back the conditions requiri…	FALSE	4.24695	0	0	0	0	SAME	0	0	0	0	0	0	0	0	0	0	0	0	0	0	0	0	0	0	0	0	0	0	0	0	0	0	0	0	0	0	0	SAME
claude-3-7-sonnet-20250219	2	28	FALSE	4.17594	False. The statement is not accurate according to the provided information. Based on the 2007 AHA guidelines (which were reviewed and maintained in the 2021 update), antibiotic prophylaxis for viridans group streptococcal (VGS) infective endocarditis is only recommended for specific high-risk cardiac conditions, not for prosthetic joint implants. The guidelines significantly scaled back the condi…	FALSE	0	4.17594	0	0	0	0	SAME	0	0	0	0	0	0	0	0	0	0	0	0	0	0	0	0	0	0	0	0	0	0	0	0	0	0	0	0	0	0	SAME
claude-3-7-sonnet-20250219	3	28	FALSE	4.25849	False. The statement is not accurate according to the provided information. Based on the 2007 American Heart Association (AHA) guidelines (which were reviewed and maintained in the 2021 update), antibiotic prophylaxis for viridans group streptococcal (VGS) infective endocarditis was significantly scaled back. The guidelines now recommend prophylaxis only for categories of patients at highest risk…	FALSE	0	0	4.25849	0	0	0	0	SAME	0	0	0	0	0	0	0	0	0	0	0	0	0	0	0	0	0	0	0	0	0	0	0	0	0	0	0	0	0	SAME
claude-3-7-sonnet-20250219	4	28	FALSE	4.71669	False. The statement is not accurate according to the provided information. Based on the 2007 AHA guidelines (which were reaffirmed in the 2021 update), antibiotic prophylaxis for viridans group streptococcal (VGS) infective endocarditis is only recommended for specific high-risk cardiac conditions, not for prosthetic joint implants. The guidelines significantly scaled back the conditions requiri…	FALSE	0	0	0	4.71669	0	0	0	0	SAME	0	0	0	0	0	0	0	0	0	0	0	0	0	0	0	0	0	0	0	0	0	0	0	0	0	0	0	0	SAME
claude-3-7-sonnet-20250219	5	28	FALSE	3.87986	False. The statement is not accurate according to the provided information. Based on the 2007 AHA guidelines (which were reaffirmed in the 2021 update), antibiotic prophylaxis for viridans group streptococcal (VGS) infective endocarditis is only recommended for specific high-risk cardiac conditions, not for prosthetic joint implants. The guidelines significantly scaled back the conditions requiri…	FALSE	0	0	0	0	3.87986	0	0	0	0	SAME	0	0	0	0	0	0	0	0	0	0	0	0	0	0	0	0	0	0	0	0	0	0	0	0	0	0	0	SAME
							105.486	108.044	110.6	122.434	106.097
											NoSAME	13	13	14	13	13	0	0	0	0	5	5	5	5	0	0	0	5	5	5	0	5	5	0	5	0	0	0	0	1	5	5	0	5
											NoNOTSAME	15	15	14	15	15	5	5	5	5	0	0	0	0	5	5	5	0	0	0	5	0	0	5	0	5	5	5	5	4	0	0	5	0

## Sheet: NoPrompt_deepseek-reasoner
model	run_number	question_number	known_answer	elapsed_time	llm_answer	llm_answer_parsing	elapsed_time_1	elapsed_time_2	elapsed_time_3	elapsed_time_4	elapsed_time_5	check_1	check_2	check_3	check_4	check_5	check_q1	check_q2	check_q3	check_q4	check_q5	check_q6	check_q7	check_q8	check_q9	check_q10	check_q11	check_q12	check_q13	check_q14	check_q15	check_q16	check_q17	check_q18	check_q19	check_q20	check_q21	check_q22	check_q23	check_q24	check_q25	check_q26	check_q27	check_q28
deepseek-reasoner	1	1	TRUE	70.5781	The statement is **True**. According to the 2007 AHA guidelines (referenced in the 2021 update), antibiotic prophylaxis (AP) is recommended for specific high-risk cardiac conditions, including **repaired congenital heart disease with residual defects** (e.g., persistent leaks or abnormal flow near prosthetic material). The 2021 scientific statement reaffirms these recommendations, emphasizing tha…	TRUE	70.5781	0	0	0	0	SAME	0	0	0	0	SAME	0	0	0	0	0	0	0	0	0	0	0	0	0	0	0	0	0	0	0	0	0	0	0	0	0	0	0
deepseek-reasoner	2	1	TRUE	72.0921	**Answer:** False **Explanation:** According to the 2021 AHA update, the guidelines significantly scaled back the conditions requiring antibiotic prophylaxis (AP) for dental procedures. Only four high-risk categories (e.g., prosthetic heart valves, prior infective endocarditis, certain congenital heart defects like unrepaired cyanotic conditions, or cardiac transplants with valve regurgitation) w…	FALSE	0	72.0921	0	0	0	0	NOTSAME	0	0	0	NOTSAME	0	0	0	0	0	0	0	0	0	0	0	0	0	0	0	0	0	0	0	0	0	0	0	0	0	0	0
deepseek-reasoner	3	1	TRUE	111.519	The statement is **true**. According to the context provided, the 2007 AHA guidelines (reaffirmed in the 2021 update) recommend antibiotic prophylaxis (AP) only for patients at the **highest risk of adverse outcomes** from viridans group streptococcal infective endocarditis (VGS IE). This includes specific congenital heart conditions. While the exact four categories are not explicitly listed in t…	TRUE	0	0	111.519	0	0	0	0	SAME	0	0	SAME	0	0	0	0	0	0	0	0	0	0	0	0	0	0	0	0	0	0	0	0	0	0	0	0	0	0	0
deepseek-reasoner	4	1	TRUE	92.1578	The statement is **False**. **Explanation:** The 2021 AHA guidelines, as indicated in the context, emphasize that antibiotic prophylaxis (AP) for dental procedures is now recommended only for patients with the **highest risk conditions** associated with severe adverse outcomes from VGS infective endocarditis (IE). These high-risk conditions include scenarios such as the need for **complex surgica…	FALSE	0	0	0	92.1578	0	0	0	0	NOTSAME	0	NOTSAME	0	0	0	0	0	0	0	0	0	0	0	0	0	0	0	0	0	0	0	0	0	0	0	0	0	0	0
deepseek-reasoner	5	1	TRUE	128.717	The statement is **False**. According to the 2021 AHA update, antibiotic prophylaxis (AP) before dental procedures is recommended **only for individuals at the highest risk of adverse outcomes from VGS infective endocarditis (IE)**. Repaired congenital heart disease (CHD) with **remaining defects** is not universally included in these high-risk categories. The guidelines specify that AP applies t…	FALSE	0	0	0	0	128.717	0	0	0	0	NOTSAME	NOTSAME	0	0	0	0	0	0	0	0	0	0	0	0	0	0	0	0	0	0	0	0	0	0	0	0	0	0	0
deepseek-reasoner	1	2	FALSE	26.9932	The statement is **false**. According to the provided context from the 2021 AHA Scientific Statement, antibiotic prophylaxis (AP) for preventing viridans group streptococcal infective endocarditis (VGS IE) is recommended **only for patients at the highest risk of adverse outcomes**, such as those with specific cardiac conditions (e.g., prosthetic heart valves, congenital heart defects, prior endo…	FALSE	26.9932	0	0	0	0	SAME	0	0	0	0	0	SAME	0	0	0	0	0	0	0	0	0	0	0	0	0	0	0	0	0	0	0	0	0	0	0	0	0	0
deepseek-reasoner	2	2	FALSE	37.5162	The statement is **false**. According to the 2021 AHA Scientific Statement, antibiotic prophylaxis (AP) for viridans group streptococcal infective endocarditis (VGS IE) is **not recommended for patients with coronary artery stents**. The guidelines restrict AP to patients at the **highest risk of adverse outcomes** from IE, such as those with prosthetic heart valves, prior IE, certain congenital …	FALSE	0	37.5162	0	0	0	0	SAME	0	0	0	0	SAME	0	0	0	0	0	0	0	0	0	0	0	0	0	0	0	0	0	0	0	0	0	0	0	0	0	0
deepseek-reasoner	3	2	FALSE	30.0034	The statement is **false**. According to the provided context from the 2021 AHA Scientific Statement, antibiotic prophylaxis (AP) for viridans group streptococcal infective endocarditis (IE) is recommended **only for patients at the highest risk of adverse outcomes** (e.g., prosthetic heart valves, prior IE, certain congenital heart conditions, or heart transplant recipients with valve pathology)…	FALSE	0	0	30.0034	0	0	0	0	SAME	0	0	0	SAME	0	0	0	0	0	0	0	0	0	0	0	0	0	0	0	0	0	0	0	0	0	0	0	0	0	0
deepseek-reasoner	4	2	FALSE	34.4073	The statement is **false**. According to the 2021 AHA Scientific Statement, antibiotic prophylaxis (AP) for viridans group streptococcal infective endocarditis (VGS IE) is recommended **only for patients at the highest risk of adverse outcomes**, such as those with prosthetic heart valves, a history of infective endocarditis, certain congenital heart defects, or cardiac transplants with valvular …	FALSE	0	0	0	34.4073	0	0	0	0	SAME	0	0	SAME	0	0	0	0	0	0	0	0	0	0	0	0	0	0	0	0	0	0	0	0	0	0	0	0	0	0
deepseek-reasoner	5	2	FALSE	47.6178	**Answer:** **False.** **Explanation:** The 2021 AHA scientific statement reaffirms the 2007 guidelines, which recommend antibiotic prophylaxis (AP) **only for patients at the highest risk of adverse outcomes from viridans group streptococcal infective endocarditis (VGS IE)**. These high-risk categories include: 1. Prosthetic cardiac valves or valve repair with prosthetic material. 2. Previous in…	FALSE	0	0	0	0	47.6178	0	0	0	0	SAME	0	SAME	0	0	0	0	0	0	0	0	0	0	0	0	0	0	0	0	0	0	0	0	0	0	0	0	0	0
deepseek-reasoner	1	3	FALSE	50.1979	The statement is **False**. According to the 2021 AHA guidelines, patients with transcatheter prosthetic valve placement **do require antibiotic prophylaxis (AP)** before dental procedures that involve manipulation of the gingival tissue, periapical region of teeth, or perforation of the oral mucosa. This is because prosthetic cardiac valves (including those placed via transcatheter methods) are …	FALSE	50.1979	0	0	0	0	SAME	0	0	0	0	0	0	SAME	0	0	0	0	0	0	0	0	0	0	0	0	0	0	0	0	0	0	0	0	0	0	0	0	0
deepseek-reasoner	2	3	FALSE	29.3886	The statement is **False**. According to the 2021 AHA guidelines, patients with transcatheter prosthetic valve placement **do require antibiotic prophylaxis (AP)** before certain dental procedures to prevent viridans group streptococcal infective endocarditis (IE). The guidelines specify that prosthetic heart valves (including transcatheter-implanted prostheses) are among the high-risk cardiac co…	FALSE	0	29.3886	0	0	0	0	SAME	0	0	0	0	0	SAME	0	0	0	0	0	0	0	0	0	0	0	0	0	0	0	0	0	0	0	0	0	0	0	0	0
deepseek-reasoner	3	3	FALSE	41.0633	**Answer:** False. **Explanation:** According to the 2021 AHA guidelines, patients with transcatheter prosthetic valve placement **do require antibiotic prophylaxis (AP)** before dental procedures that involve manipulation of gingival tissue, the periapical region of teeth, or perforation of the oral mucosa. The guidelines classify prosthetic heart valves (including transcatheter valves) as a hig…	FALSE	0	0	41.0633	0	0	0	0	SAME	0	0	0	0	SAME	0	0	0	0	0	0	0	0	0	0	0	0	0	0	0	0	0	0	0	0	0	0	0	0	0
deepseek-reasoner	4	3	FALSE	99.4374	The statement is **False**. According to the 2021 AHA Scientific Statement, antibiotic prophylaxis (AP) is recommended for patients at the highest risk of adverse outcomes from viridans group streptococcal infective endocarditis (VGS IE). While the provided context does not explicitly list all high-risk conditions, the 2007 guidelines (which the 2021 update reviews) included prosthetic cardiac va…	FALSE	0	0	0	99.4374	0	0	0	0	SAME	0	0	0	SAME	0	0	0	0	0	0	0	0	0	0	0	0	0	0	0	0	0	0	0	0	0	0	0	0	0
deepseek-reasoner	5	3	FALSE	47.7121	The statement is **False**. According to the 2021 AHA guidelines, patients with prosthetic heart valves (including transcatheter prosthetic valves) remain in the high-risk category for adverse outcomes from viridans group streptococcal infective endocarditis (VGS IE). Antibiotic prophylaxis (AP) is recommended for such patients undergoing invasive dental procedures involving manipulation of gingi…	FALSE	0	0	0	0	47.7121	0	0	0	0	SAME	0	0	SAME	0	0	0	0	0	0	0	0	0	0	0	0	0	0	0	0	0	0	0	0	0	0	0	0	0
deepseek-reasoner	1	4	TRUE	37.0908	The statement is **true**. According to the 2021 AHA Scientific Statement, antibiotic prophylaxis (AP) for preventing viridans group streptococcal infective endocarditis (VGS IE) is recommended **only for patients at the highest risk of adverse outcomes**, such as those with prosthetic heart valves, previous infective endocarditis, certain congenital heart conditions, or cardiac transplant recipi…	TRUE	37.0908	0	0	0	0	SAME	0	0	0	0	0	0	0	SAME	0	0	0	0	0	0	0	0	0	0	0	0	0	0	0	0	0	0	0	0	0	0	0	0
deepseek-reasoner	2	4	TRUE	28.3582	The statement is **true**. According to the 2021 AHA scientific statement, antibiotic prophylaxis (AP) for viridans group streptococcal infective endocarditis (VGS IE) is **only recommended for patients in the highest-risk cardiac categories** (e.g., prosthetic heart valves, prior endocarditis, certain congenital heart defects, or heart transplant recipients with valve regurgitation). Pacemaker d…	TRUE	0	28.3582	0	0	0	0	SAME	0	0	0	0	0	0	SAME	0	0	0	0	0	0	0	0	0	0	0	0	0	0	0	0	0	0	0	0	0	0	0	0
deepseek-reasoner	3	4	TRUE	34.8236	The statement is **true**. According to the 2021 AHA Scientific Statement, antibiotic prophylaxis (AP) for viridans group streptococcal infective endocarditis (VGS IE) is recommended **only for patients in the highest-risk categories**, such as those with prosthetic heart valves, prior IE, certain congenital heart defects, or cardiac transplant recipients with valvular regurgitation. The context …	TRUE	0	0	34.8236	0	0	0	0	SAME	0	0	0	0	0	SAME	0	0	0	0	0	0	0	0	0	0	0	0	0	0	0	0	0	0	0	0	0	0	0	0
deepseek-reasoner	4	4	TRUE	31.6358	The statement is **true**. According to the 2021 AHA Scientific Statement, antibiotic prophylaxis (AP) for viridans group streptococcal infective endocarditis (VGS IE) is **only recommended for patients in the highest-risk categories** (e.g., prosthetic heart valves, congenital heart conditions with highest risk, previous endocarditis, or cardiac transplant with valvulopathy). The guidelines expl…	TRUE	0	0	0	31.6358	0	0	0	0	SAME	0	0	0	0	SAME	0	0	0	0	0	0	0	0	0	0	0	0	0	0	0	0	0	0	0	0	0	0	0	0
deepseek-reasoner	5	4	TRUE	33.8964	The statement is **true**. Based on the provided context from the 2021 AHA Scientific Statement: - Antibiotic prophylaxis (AP) for viridans group streptococcal infective endocarditis (VGS IE) is **only recommended for patients in the highest-risk cardiac categories** (e.g., prosthetic heart valves, previous IE, certain congenital heart defects, or cardiac transplant recipients with valve regurgit…	TRUE	0	0	0	0	33.8964	0	0	0	0	SAME	0	0	0	SAME	0	0	0	0	0	0	0	0	0	0	0	0	0	0	0	0	0	0	0	0	0	0	0	0
deepseek-reasoner	1	5	FALSE	38.6695	The statement is **false**. According to the 2021 AHA Scientific Statement (and the 2007 guidelines it reaffirms), antibiotic prophylaxis for viridans group streptococcal infective endocarditis (VGS IE) is **not recommended** for patients with peripheral vascular grafts undergoing dental procedures. The AHA guidelines restrict prophylaxis to patients with specific **cardiac conditions** associate…	FALSE	38.6695	0	0	0	0	SAME	0	0	0	0	0	0	0	0	SAME	0	0	0	0	0	0	0	0	0	0	0	0	0	0	0	0	0	0	0	0	0	0	0
deepseek-reasoner	2	5	FALSE	37.0667	The statement is **False**. According to the 2021 AHA Scientific Statement, antibiotic prophylaxis (AP) for viridans group streptococcal infective endocarditis (VGS IE) is **not recommended** for patients with peripheral vascular grafts. The guidelines restrict AP to patients with **specific cardiac conditions** associated with the highest risk of adverse outcomes from VGS IE (e.g., prosthetic he…	FALSE	0	37.0667	0	0	0	0	SAME	0	0	0	0	0	0	0	SAME	0	0	0	0	0	0	0	0	0	0	0	0	0	0	0	0	0	0	0	0	0	0	0
deepseek-reasoner	3	5	FALSE	33.9972	The statement is **False**. According to the 2021 AHA Scientific Statement, antibiotic prophylaxis (AP) for viridans group streptococcal infective endocarditis (VGS IE) is **not recommended** for patients with peripheral vascular grafts. The guidelines restrict AP to patients with **specific cardiac conditions** at the highest risk of adverse outcomes from VGS IE (e.g., prosthetic heart valves, p…	FALSE	0	0	33.9972	0	0	0	0	SAME	0	0	0	0	0	0	SAME	0	0	0	0	0	0	0	0	0	0	0	0	0	0	0	0	0	0	0	0	0	0	0
deepseek-reasoner	4	5	FALSE	38.2036	The statement is **False**. According to the 2021 AHA Scientific Statement (an update of the 2007 guidelines), antibiotic prophylaxis (AP) for viridans group streptococcal infective endocarditis (VGS IE) is **not recommended** for patients with peripheral vascular grafts. The guidelines restrict AP to **specific high-risk cardiac conditions** (e.g., prosthetic heart valves, prior IE, certain cong…	FALSE	0	0	0	38.2036	0	0	0	0	SAME	0	0	0	0	0	SAME	0	0	0	0	0	0	0	0	0	0	0	0	0	0	0	0	0	0	0	0	0	0	0
deepseek-reasoner	5	5	FALSE	40.5443	The statement is **False**. According to the 2021 AHA Scientific Statement (which reaffirms the 2007 guidelines), antibiotic prophylaxis (AP) for viridans group streptococcal infective endocarditis (VGS IE) is **not recommended** for patients with peripheral vascular grafts undergoing dental procedures. ### Key Points from the Context: 1. **AP is restricted to the highest-risk cardiac conditions*…	FALSE	0	0	0	0	40.5443	0	0	0	0	SAME	0	0	0	0	SAME	0	0	0	0	0	0	0	0	0	0	0	0	0	0	0	0	0	0	0	0	0	0	0
deepseek-reasoner	1	6	FALSE	45.7087	The statement is **False**. According to the 2021 AHA Scientific Statement, antibiotic prophylaxis (AP) for dental procedures is recommended **only for patients at the highest risk of adverse outcomes from viridans group streptococcal infective endocarditis (VGS IE)**. The guidelines specify that patients with **completely repaired congenital heart defects (e.g., septal defects)** without residua…	FALSE	45.7087	0	0	0	0	SAME	0	0	0	0	0	0	0	0	0	SAME	0	0	0	0	0	0	0	0	0	0	0	0	0	0	0	0	0	0	0	0	0	0
deepseek-reasoner	2	6	FALSE	34.0365	The statement is **False**. According to the 2021 AHA Scientific Statement, antibiotic prophylaxis (AP) for viridans group streptococcal infective endocarditis (IE) is recommended **only for patients at the highest risk of adverse outcomes**, such as those with prosthetic heart valves, prior IE, certain congenital heart defects (e.g., unrepaired cyanotic defects, repairs with prosthetic material …	FALSE	0	34.0365	0	0	0	0	SAME	0	0	0	0	0	0	0	0	SAME	0	0	0	0	0	0	0	0	0	0	0	0	0	0	0	0	0	0	0	0	0	0
deepseek-reasoner	3	6	FALSE	30.2716	The statement is **false**. According to the 2021 AHA Scientific Statement, antibiotic prophylaxis (AP) for dental procedures is **not recommended** for patients with **completely closed septal defects** (e.g., atrial septal defect [ASD] or ventricular septal defect [VSD]) without residual defects. The guidelines restrict AP to patients at the **highest risk of adverse outcomes** from viridans gr…	FALSE	0	0	30.2716	0	0	0	0	SAME	0	0	0	0	0	0	0	SAME	0	0	0	0	0	0	0	0	0	0	0	0	0	0	0	0	0	0	0	0	0	0
deepseek-reasoner	4	6	FALSE	31.0322	The statement is **false**. According to the 2021 AHA Scientific Statement (which reaffirms the 2007 guidelines), antibiotic prophylaxis (AP) for viridans group streptococcal infective endocarditis (VGS IE) is **not recommended** for patients with **completely closed septal defects** (surgical or congenital). The guidelines restrict AP to patients at the **highest risk of adverse outcomes**, such…	FALSE	0	0	0	31.0322	0	0	0	0	SAME	0	0	0	0	0	0	SAME	0	0	0	0	0	0	0	0	0	0	0	0	0	0	0	0	0	0	0	0	0	0
deepseek-reasoner	5	6	FALSE	35.0174	The statement is **false**. According to the 2021 AHA Scientific Statement (which reaffirms the 2007 guidelines), antibiotic prophylaxis (AP) for dental procedures is **not recommended** for patients with **completely repaired/sealed septal defects** (e.g., atrial or ventricular septal defects) without residual complications. The guidelines restrict AP to patients at the **highest risk of adverse…	FALSE	0	0	0	0	35.0174	0	0	0	0	SAME	0	0	0	0	0	SAME	0	0	0	0	0	0	0	0	0	0	0	0	0	0	0	0	0	0	0	0	0	0
deepseek-reasoner	1	7	FALSE	53.5468	The statement is **False**. According to the 2021 AHA Scientific Statement (which reaffirms the 2007 guidelines), **patients with a history of infective endocarditis (IE)** remain in the highest-risk category for adverse outcomes from viridans group streptococcal (VGS) IE. Antibiotic prophylaxis (AP) **is recommended** for these patients before invasive dental procedures involving manipulation of…	FALSE	53.5468	0	0	0	0	SAME	0	0	0	0	0	0	0	0	0	0	SAME	0	0	0	0	0	0	0	0	0	0	0	0	0	0	0	0	0	0	0	0	0
deepseek-reasoner	2	7	FALSE	36.3499	The statement is **False**. According to the 2021 AHA Scientific Statement, antibiotic prophylaxis (AP) continues to be recommended **for patients at the highest risk of adverse outcomes from viridans group streptococcal infective endocarditis (VGS IE)**, including those with a history of previous, relapsed, or recurrent infective endocarditis. The guidelines explicitly state there are no changes…	FALSE	0	36.3499	0	0	0	0	SAME	0	0	0	0	0	0	0	0	0	SAME	0	0	0	0	0	0	0	0	0	0	0	0	0	0	0	0	0	0	0	0	0
deepseek-reasoner	3	7	FALSE	39.6663	The statement is **False**. According to the 2021 AHA Scientific Statement, antibiotic prophylaxis (AP) continues to be recommended **for patients at the highest risk of adverse outcomes from viridans group streptococcal (VGS) infective endocarditis (IE)**. This includes individuals with a history of previous, relapsed, or recurrent IE, as they fall into the high-risk category. The guidelines exp…	FALSE	0	0	39.6663	0	0	0	0	SAME	0	0	0	0	0	0	0	0	SAME	0	0	0	0	0	0	0	0	0	0	0	0	0	0	0	0	0	0	0	0	0
deepseek-reasoner	4	7	FALSE	49.9335	The statement is **False**. According to the 2021 AHA Scientific Statement, antibiotic prophylaxis (AP) continues to be recommended for patients at the **highest risk of adverse outcomes** from viridans group streptococcal infective endocarditis (VGS IE). This includes individuals with a history of previous, relapsed, or recurrent infective endocarditis, as they fall into the high-risk category. …	FALSE	0	0	0	49.9335	0	0	0	0	SAME	0	0	0	0	0	0	0	SAME	0	0	0	0	0	0	0	0	0	0	0	0	0	0	0	0	0	0	0	0	0
deepseek-reasoner	5	7	FALSE	33.8943	**Answer:** False. **Explanation:** According to the 2021 AHA Scientific Statement, which reaffirms the 2007 guidelines, antibiotic prophylaxis (AP) is recommended **specifically for patients at the highest risk of adverse outcomes from viridans group streptococcal (VGS) infective endocarditis (IE)**. This includes patients with a history of **previous, relapsed, or recurrent IE**, as they fall i…	FALSE	0	0	0	0	33.8943	0	0	0	0	SAME	0	0	0	0	0	0	SAME	0	0	0	0	0	0	0	0	0	0	0	0	0	0	0	0	0	0	0	0	0
deepseek-reasoner	1	8	FALSE	38.8108	The statement is **False**. According to the 2021 AHA Scientific Statement, antibiotic prophylaxis (AP) is **not recommended for all dental procedures** in at-risk patients. The guidelines specify that AP should only be prescribed for **specific high-risk cardiac patients** undergoing **invasive dental procedures** (e.g., manipulation of gingival tissue, periapical tooth regions, or oral mucosal …	FALSE	38.8108	0	0	0	0	SAME	0	0	0	0	0	0	0	0	0	0	0	SAME	0	0	0	0	0	0	0	0	0	0	0	0	0	0	0	0	0	0	0	0
deepseek-reasoner	2	8	FALSE	33.8939	The statement is **false**. According to the 2021 AHA guidelines, antibiotic prophylaxis (AP) is **not recommended for all dental procedures** in at-risk patients. It is reserved **only for specific high-risk patients** (e.g., those with prosthetic heart valves, prior infective endocarditis, or certain congenital heart conditions) undergoing **invasive dental procedures** involving manipulation o…	FALSE	0	33.8939	0	0	0	0	SAME	0	0	0	0	0	0	0	0	0	0	SAME	0	0	0	0	0	0	0	0	0	0	0	0	0	0	0	0	0	0	0	0
deepseek-reasoner	3	8	FALSE	32.7802	The statement is **false**. According to the 2021 AHA Scientific Statement, antibiotic prophylaxis (AP) is **not recommended for all dental procedures** or all "at-risk" patients. The guidelines specify that AP should be prescribed **only for patients at the highest risk of adverse outcomes from VGS infective endocarditis (IE)** undergoing **specific invasive dental procedures** (e.g., manipulati…	FALSE	0	0	32.7802	0	0	0	0	SAME	0	0	0	0	0	0	0	0	0	SAME	0	0	0	0	0	0	0	0	0	0	0	0	0	0	0	0	0	0	0	0
deepseek-reasoner	4	8	FALSE	38.3838	**Answer:** False. **Explanation:** According to the 2021 AHA Scientific Statement, antibiotic prophylaxis (AP) is **not recommended for all dental procedures** in at-risk patients. The guidelines specify that AP should only be prescribed for **specific high-risk patients** (those with cardiac conditions associated with the highest risk of adverse outcomes from VGS infective endocarditis) undergo…	FALSE	0	0	0	38.3838	0	0	0	0	SAME	0	0	0	0	0	0	0	0	SAME	0	0	0	0	0	0	0	0	0	0	0	0	0	0	0	0	0	0	0	0
deepseek-reasoner	5	8	FALSE	31.8479	The statement is **False**. According to the 2021 AHA Scientific Statement, antibiotic prophylaxis (AP) is **not** recommended for all dental procedures or all at-risk patients. AP is reserved **only** for patients with cardiac conditions conferring the **highest risk of adverse outcomes** (e.g., prosthetic heart valves, prior infective endocarditis, certain congenital heart diseases) undergoing …	FALSE	0	0	0	0	31.8479	0	0	0	0	SAME	0	0	0	0	0	0	0	SAME	0	0	0	0	0	0	0	0	0	0	0	0	0	0	0	0	0	0	0	0
deepseek-reasoner	1	9	TRUE	32.632	The statement is **true**. **Explanation:** The provided context from the American Heart Association (AHA) scientific statement focuses on **Viridans Group Streptococci (VGS)** as the primary microorganisms linked to infective endocarditis (IE) originating from oral sources. Key points include: 1. The 2007 guidelines specifically target VGS IE prevention, emphasizing dental care and antibiotic pr…	TRUE	32.632	0	0	0	0	SAME	0	0	0	0	0	0	0	0	0	0	0	0	SAME	0	0	0	0	0	0	0	0	0	0	0	0	0	0	0	0	0	0	0
deepseek-reasoner	2	9	TRUE	39.5154	The statement **"Viridans group streptococci are the main group of microorganisms that cause infective endocarditis from oral sources"** is **TRUE**. ### Key Evidence from the Context: 1. The American Heart Association (AHA) guidelines focus specifically on **Viridans Group Streptococci (VGS)** as the primary causative agents of infective endocarditis (IE) linked to oral sources. 2. The 2007 AHA …	TRUE	0	39.5154	0	0	0	0	SAME	0	0	0	0	0	0	0	0	0	0	0	SAME	0	0	0	0	0	0	0	0	0	0	0	0	0	0	0	0	0	0	0
deepseek-reasoner	3	9	TRUE	43.3124	The statement is **true**. The provided context from the American Heart Association (AHA) scientific statement explicitly focuses on **Viridans Group Streptococci (VGS)** as the primary causative agents of infective endocarditis (IE) originating from oral sources. Key points supporting this include: 1. The guidelines specifically address prophylaxis for **VGS IE**, emphasizing its association wit…	TRUE	0	0	43.3124	0	0	0	0	SAME	0	0	0	0	0	0	0	0	0	0	SAME	0	0	0	0	0	0	0	0	0	0	0	0	0	0	0	0	0	0	0
deepseek-reasoner	4	9	TRUE	31.5129	The statement is **true**. The provided context from the American Heart Association (AHA) scientific statement focuses on **Viridans Group Streptococci (VGS)** as the primary microorganisms linked to infective endocarditis (IE) originating from oral sources. The guidelines specifically address VGS IE prevention, emphasizing that these bacteria are the main culprits in such cases. VGS are part of …	TRUE	0	0	0	31.5129	0	0	0	0	SAME	0	0	0	0	0	0	0	0	0	SAME	0	0	0	0	0	0	0	0	0	0	0	0	0	0	0	0	0	0	0
deepseek-reasoner	5	9	TRUE	37.8881	The statement is **true**. The provided context from the American Heart Association's scientific statement focuses on **Viridans Group Streptococci (VGS)** as the primary microorganisms linked to infective endocarditis (IE) originating from oral sources. Key points supporting this include: 1. **Guidelines Target VGS IE**: The 2007 guidelines (and their reaffirmation in 2021) specifically address …	TRUE	0	0	0	0	37.8881	0	0	0	0	SAME	0	0	0	0	0	0	0	0	SAME	0	0	0	0	0	0	0	0	0	0	0	0	0	0	0	0	0	0	0
deepseek-reasoner	1	10	TRUE	46.0789	The statement is **true**. According to the 2021 AHA Scientific Statement, viridans group streptococci (VGS) infective endocarditis (IE) is more likely to result from bacteremia caused by daily oral activities (e.g., brushing, flossing, chewing) than from dental procedures. This rationale underpins the AHA's recommendation to restrict antibiotic prophylaxis (AP) to high-risk cardiac patients unde…	TRUE	46.0789	0	0	0	0	SAME	0	0	0	0	0	0	0	0	0	0	0	0	0	SAME	0	0	0	0	0	0	0	0	0	0	0	0	0	0	0	0	0	0
deepseek-reasoner	2	10	TRUE	37.9872	The statement is **true**. According to the 2021 AHA Scientific Statement, viridans group streptococci (VGS) infective endocarditis (IE) is more likely to result from bacteremia caused by **daily oral activities** (e.g., brushing, flossing, chewing) than from dental procedures. This is because routine oral activities occur far more frequently, leading to cumulative exposure, even though dental pr…	TRUE	0	37.9872	0	0	0	0	SAME	0	0	0	0	0	0	0	0	0	0	0	0	SAME	0	0	0	0	0	0	0	0	0	0	0	0	0	0	0	0	0	0
deepseek-reasoner	3	10	TRUE	51.5106	The statement is **true**. ### Explanation: The 2021 AHA Scientific Statement reaffirms that **daily oral activities** (e.g., brushing, flossing, chewing) are far more frequent causes of bacteremia (bacteria entering the bloodstream) than dental procedures. However, the guidelines focus on antibiotic prophylaxis (AP) for **specific high-risk dental procedures** (e.g., manipulating gingival tissue…	TRUE	0	0	51.5106	0	0	0	0	SAME	0	0	0	0	0	0	0	0	0	0	0	SAME	0	0	0	0	0	0	0	0	0	0	0	0	0	0	0	0	0	0
deepseek-reasoner	4	10	TRUE	50.587	The statement is **True**. ### Explanation: The 2021 AHA scientific statement reaffirms that **daily oral activities** (e.g., brushing, flossing, chewing) are far more likely to cause bacteremia (bacteria entering the bloodstream) with viridans group streptococci (VGS) than dental procedures. This is a key rationale for scaling back antibiotic prophylaxis (AP) recommendations in 2007 and maintain…	TRUE	0	0	0	50.587	0	0	0	0	SAME	0	0	0	0	0	0	0	0	0	0	SAME	0	0	0	0	0	0	0	0	0	0	0	0	0	0	0	0	0	0
deepseek-reasoner	5	10	TRUE	42.5971	The statement is **true**. **Explanation:** The 2021 AHA Scientific Statement reinforces that antibiotic prophylaxis (AP) for dental procedures is only recommended for patients at the *highest risk* of adverse outcomes from VGS infective endocarditis (IE). The guidelines emphasize that: 1. **Daily oral activities** (e.g., brushing, flossing, chewing) cause transient bacteremia (viridans streptoco…	TRUE	0	0	0	0	42.5971	0	0	0	0	SAME	0	0	0	0	0	0	0	0	0	SAME	0	0	0	0	0	0	0	0	0	0	0	0	0	0	0	0	0	0
deepseek-reasoner	1	11	TRUE	41.7434	The statement is **False**. ### Explanation: According to the 2021 AHA Scientific Statement: 1. **Clindamycin remains an option** for antibiotic prophylaxis in patients at the highest risk of adverse outcomes from VGS infective endocarditis (e.g., prosthetic heart valves, congenital heart disease with residual shunts, prior endocarditis) **who are allergic to penicillin/amoxicillin**. 2. The guid…	FALSE	41.7434	0	0	0	0	NOTSAME	0	0	0	0	0	0	0	0	0	0	0	0	0	0	NOTSAME	0	0	0	0	0	0	0	0	0	0	0	0	0	0	0	0	0
deepseek-reasoner	2	11	TRUE	41.0599	The statement is **False**. The 2021 AHA scientific statement maintains the 2007 recommendations for antibiotic prophylaxis (AP) without changes. While the document highlights concerns about adverse reactions to clindamycin (e.g., a study noting risks), it does not explicitly remove clindamycin from the suggested regimens. Table 5 (referenced in the context) likely retains clindamycin as an alter…	FALSE	0	41.0599	0	0	0	0	NOTSAME	0	0	0	0	0	0	0	0	0	0	0	0	0	NOTSAME	0	0	0	0	0	0	0	0	0	0	0	0	0	0	0	0	0
deepseek-reasoner	3	11	TRUE	36.0436	The statement is **false**. According to the 2021 AHA Scientific Statement, while concerns about adverse reactions (e.g., *C. difficile* infections) associated with clindamycin are noted, **no changes were made to the 2007 prophylaxis recommendations**. The 2007 guidelines still apply, which include clindamycin as an alternative regimen for patients with penicillin allergies undergoing high-risk …	FALSE	0	0	36.0436	0	0	0	0	NOTSAME	0	0	0	0	0	0	0	0	0	0	0	0	NOTSAME	0	0	0	0	0	0	0	0	0	0	0	0	0	0	0	0	0
deepseek-reasoner	4	11	TRUE	32.8739	The statement is **False**. According to the 2021 AHA Scientific Statement, there were no changes to the 2007 recommendations for antibiotic prophylaxis (AP) regimens. Clindamycin remains an option for patients with penicillin allergy requiring AP before dental procedures to prevent viridans group streptococcal infective endocarditis (VGS IE). The guidelines acknowledge concerns about clindamycin…	FALSE	0	0	0	32.8739	0	0	0	0	NOTSAME	0	0	0	0	0	0	0	0	0	0	0	NOTSAME	0	0	0	0	0	0	0	0	0	0	0	0	0	0	0	0	0
deepseek-reasoner	5	11	TRUE	29.0786	The statement is **False**. According to the 2021 AHA Scientific Statement, **clindamycin remains an alternative option** for antibiotic prophylaxis (AP) in patients with penicillin allergies undergoing dental procedures, provided they fall into one of the high-risk categories for adverse outcomes from viridans group streptococcal infective endocarditis (VGS IE). The guidelines explicitly state: …	FALSE	0	0	0	0	29.0786	0	0	0	0	NOTSAME	0	0	0	0	0	0	0	0	0	0	NOTSAME	0	0	0	0	0	0	0	0	0	0	0	0	0	0	0	0	0
deepseek-reasoner	1	12	TRUE	42.3502	The statement is **True**. According to the 2021 AHA Scientific Statement, the guidelines emphasize that **good oral health and regular dental care** are critically important for preventing viridans group streptococcal (VGS) infective endocarditis (IE) in all individuals. While antibiotic prophylaxis (AP) is still recommended for a small subset of patients at the **highest risk of adverse outcome…	TRUE	42.3502	0	0	0	0	SAME	0	0	0	0	0	0	0	0	0	0	0	0	0	0	0	SAME	0	0	0	0	0	0	0	0	0	0	0	0	0	0	0	0
deepseek-reasoner	2	12	TRUE	30.4634	The statement is **true**. According to the 2021 AHA Scientific Statement, while antibiotic prophylaxis (AP) is still recommended **only for patients at the highest risk of adverse outcomes** from VGS infective endocarditis (IE), the guidelines **emphasize that good oral health and regular dental care** are universally critical for prevention. The AHA explicitly states: > *"We [...] emphasize the…	TRUE	0	30.4634	0	0	0	0	SAME	0	0	0	0	0	0	0	0	0	0	0	0	0	0	SAME	0	0	0	0	0	0	0	0	0	0	0	0	0	0	0	0
deepseek-reasoner	3	12	TRUE	47.7361	The statement is **True**. According to the 2021 AHA Scientific Statement, while antibiotic prophylaxis (AP) is still recommended for a small subset of patients at the highest risk of adverse outcomes from VGS infective endocarditis (IE), the guidelines strongly emphasize that **maintaining good oral health and regular dental care** are foundational for prevention in **all individuals**. The docu…	TRUE	0	0	47.7361	0	0	0	0	SAME	0	0	0	0	0	0	0	0	0	0	0	0	0	SAME	0	0	0	0	0	0	0	0	0	0	0	0	0	0	0	0
deepseek-reasoner	4	12	TRUE	38.1675	The statement is **true**. According to the AHA Scientific Statement, while antibiotic prophylaxis (AP) is still recommended for a limited subset of high-risk cardiac patients undergoing invasive dental procedures, the guidelines emphasize that **maintaining good oral health and regular access to dental care** is critical for preventing viridans group streptococcal infective endocarditis (VGS IE)…	TRUE	0	0	0	38.1675	0	0	0	0	SAME	0	0	0	0	0	0	0	0	0	0	0	0	SAME	0	0	0	0	0	0	0	0	0	0	0	0	0	0	0	0
deepseek-reasoner	5	12	TRUE	34.2645	**Answer:** True. **Explanation:** The AHA Scientific Statement concludes that while antibiotic prophylaxis (AP) is recommended for patients at the highest risk of adverse outcomes from VGS infective endocarditis (IE), the **critical emphasis** is placed on maintaining good oral health and regular dental care for all individuals. This is explicitly stated in the **CONCLUSIONS** section: > *"We co…	TRUE	0	0	0	0	34.2645	0	0	0	0	SAME	0	0	0	0	0	0	0	0	0	0	0	SAME	0	0	0	0	0	0	0	0	0	0	0	0	0	0	0	0
deepseek-reasoner	1	13	TRUE	75.5599	The statement is **False**. **Explanation:** According to the provided context from the AHA guidelines (Circulation. 2021), cephalosporins (including cephalexin, a first-generation oral cephalosporin) are **not recommended** for patients with a history of anaphylaxis, angioedema, or urticaria due to penicillin/ampicillin. The guidelines explicitly state: > *"Cephalosporins should not be used in a…	FALSE	75.5599	0	0	0	0	NOTSAME	0	0	0	0	0	0	0	0	0	0	0	0	0	0	0	0	NOTSAME	0	0	0	0	0	0	0	0	0	0	0	0	0	0	0
deepseek-reasoner	2	13	TRUE	73.4264	The statement is **false**. According to the provided context from the AHA guidelines (Circulation, 2021), cephalexin (a first-generation cephalosporin) is not listed as an alternative for patients allergic to penicillin or ampicillin. Instead, the recommended alternatives for oral prophylaxis in penicillin-allergic patients are **azithromycin, clarithromycin, or doxycycline**. Cephalosporins lik…	FALSE	0	73.4264	0	0	0	0	NOTSAME	0	0	0	0	0	0	0	0	0	0	0	0	0	0	0	NOTSAME	0	0	0	0	0	0	0	0	0	0	0	0	0	0	0
deepseek-reasoner	3	13	TRUE	55.8329	The statement is **False**. According to the provided context, for patients allergic to penicillin or ampicillin, the recommended alternatives for prophylaxis are **azithromycin, clarithromycin, or doxycycline** (oral) or **cefazolin/ceftriaxone** (IM/IV if unable to take oral medication). However, cephalosporins like cephalexin are explicitly **not recommended** for patients with a history of se…	FALSE	0	0	55.8329	0	0	0	0	NOTSAME	0	0	0	0	0	0	0	0	0	0	0	0	0	0	NOTSAME	0	0	0	0	0	0	0	0	0	0	0	0	0	0	0
deepseek-reasoner	4	13	TRUE	78.8168	The statement is **True**. According to the provided context, for patients allergic to penicillin or ampicillin who can take oral medication, alternatives include first- or second-generation oral cephalosporins like cephalexin (as indicated by the footnote: *"Or other first- or second-generation oral cephalosporin in equivalent adult or pediatric dosing"*). However, cephalosporins are contraindic…	TRUE	0	0	0	78.8168	0	0	0	0	SAME	0	0	0	0	0	0	0	0	0	0	0	0	0	SAME	0	0	0	0	0	0	0	0	0	0	0	0	0	0	0
deepseek-reasoner	5	13	TRUE	97.5964	The statement is **False**. **Explanation:** According to the provided context, for patients allergic to penicillin or ampicillin, the recommended alternatives for preventing viridans group streptococcal infective endocarditis are **azithromycin, clarithromycin, or doxycycline** (oral options) or **cefazolin/ceftriaxone** (for those unable to take oral medication). However, cephalosporins like ce…	FALSE	0	0	0	0	97.5964	0	0	0	0	NOTSAME	0	0	0	0	0	0	0	0	0	0	0	0	NOTSAME	0	0	0	0	0	0	0	0	0	0	0	0	0	0	0
deepseek-reasoner	1	14	TRUE	27.0022	The statement is **true**. According to the provided context, "Doxycycline is an alternative in patients who are unable to tolerate a penicillin, cephalosporin, or macrolide." The context explicitly supports the use of doxycycline as an alternative for patients with intolerance to the listed antibiotic classes, and it notes that serious reactions from a single dose of doxycycline are extremely ra…	TRUE	27.0022	0	0	0	0	SAME	0	0	0	0	0	0	0	0	0	0	0	0	0	0	0	0	0	SAME	0	0	0	0	0	0	0	0	0	0	0	0	0	0
deepseek-reasoner	2	14	TRUE	33.9025	The statement is **True**. According to the provided context: "Doxycycline is an alternative in patients who are unable to tolerate a penicillin, cephalosporin, or macrolide." This directly supports the assertion that doxycycline can be used for patients intolerant to penicillin, cephalosporins, or macrolides (e.g., azithromycin) in the context of preventing infections like viridans group strepto…	TRUE	0	33.9025	0	0	0	0	SAME	0	0	0	0	0	0	0	0	0	0	0	0	0	0	0	0	SAME	0	0	0	0	0	0	0	0	0	0	0	0	0	0
deepseek-reasoner	3	14	TRUE	29.2799	The statement is **True**. According to the provided context: "Doxycycline is an alternative in patients who are unable to tolerate a penicillin, cephalosporin, or macrolide." The context explicitly lists doxycycline as an alternative for patients with intolerance to penicillin, cephalosporins, or macrolides (e.g., azithromycin). While the context warns about risks associated with other antibioti…	TRUE	0	0	29.2799	0	0	0	0	SAME	0	0	0	0	0	0	0	0	0	0	0	0	0	0	0	SAME	0	0	0	0	0	0	0	0	0	0	0	0	0	0
deepseek-reasoner	4	14	TRUE	32.3622	The statement is **true**. According to the provided context, doxycycline is explicitly listed as an alternative antibiotic for patients unable to tolerate penicillin, cephalosporin, or macrolide antibiotics (e.g., azithromycin). This recommendation is made in the context of preventing infective endocarditis (IE) caused by viridans group streptococci (VGS), particularly for high-risk cardiac pati…	TRUE	0	0	0	32.3622	0	0	0	0	SAME	0	0	0	0	0	0	0	0	0	0	0	0	0	0	SAME	0	0	0	0	0	0	0	0	0	0	0	0	0	0
deepseek-reasoner	5	14	TRUE	26.4167	The statement is **True**. According to the provided context: "Doxycycline is an alternative in patients who are unable to tolerate a penicillin, cephalosporin, or macrolide." This directly supports the assertion that doxycycline can be used as an alternative antibiotic for patients with intolerances to penicillin, cephalosporins, or macrolides (e.g., azithromycin) in the context of preventing in…	TRUE	0	0	0	0	26.4167	0	0	0	0	SAME	0	0	0	0	0	0	0	0	0	0	0	0	0	SAME	0	0	0	0	0	0	0	0	0	0	0	0	0	0
deepseek-reasoner	1	15	TRUE	32.9551	The statement is **true**. According to the 2021 AHA Scientific Statement (which reaffirms the 2007 guidelines), amoxicillin remains the **first-line oral antibiotic** for prophylaxis against viridans group streptococcal infective endocarditis (VGS IE) in high-risk patients undergoing invasive dental procedures. This recommendation is retained from the 2007 guidelines, with no changes made in the…	TRUE	32.9551	0	0	0	0	SAME	0	0	0	0	0	0	0	0	0	0	0	0	0	0	0	0	0	0	SAME	0	0	0	0	0	0	0	0	0	0	0	0	0
deepseek-reasoner	2	15	TRUE	43.4115	The statement is **True**. Based on the 2021 AHA scientific statement, which reaffirms the 2007 guidelines without changes, amoxicillin remains the first-choice oral antibiotic for prophylaxis against viridans group streptococcal infective endocarditis (VGS IE) in high-risk patients undergoing dental procedures. The guidelines emphasize that antibiotic prophylaxis is reserved for those at highest…	TRUE	0	43.4115	0	0	0	0	SAME	0	0	0	0	0	0	0	0	0	0	0	0	0	0	0	0	0	SAME	0	0	0	0	0	0	0	0	0	0	0	0	0
deepseek-reasoner	3	15	TRUE	44.1442	The statement is **True**. ### Explanation: The 2021 AHA Scientific Statement reaffirms the 2007 guidelines, which recommend **amoxicillin as the first-line oral antibiotic prophylaxis** for dental procedures in patients at highest risk of adverse outcomes from viridans group streptococcal infective endocarditis (VGS IE). Key points from the context include: 1. **No changes to 2007 recommendation…	TRUE	0	0	44.1442	0	0	0	0	SAME	0	0	0	0	0	0	0	0	0	0	0	0	0	0	0	0	SAME	0	0	0	0	0	0	0	0	0	0	0	0	0
deepseek-reasoner	4	15	TRUE	39.3164	The statement is **true**. According to the 2021 AHA Scientific Statement, which reaffirms the 2007 guidelines, **amoxicillin remains the first-choice oral antibiotic for prophylaxis** in high-risk patients undergoing dental procedures to prevent viridans group streptococcal infective endocarditis (VGS IE). This recommendation is consistent with the antibiotic regimens outlined in the guidelines …	TRUE	0	0	0	39.3164	0	0	0	0	SAME	0	0	0	0	0	0	0	0	0	0	0	0	0	0	0	SAME	0	0	0	0	0	0	0	0	0	0	0	0	0
deepseek-reasoner	5	15	TRUE	53.8598	The statement is **True**. According to the 2021 AHA Scientific Statement (which reaffirms the 2007 guidelines), **amoxicillin remains the first-choice oral antibiotic for prophylaxis against viridans group streptococcal infective endocarditis (VGS IE) in high-risk patients undergoing invasive dental procedures**. The guidelines explicitly state that the antibiotic regimens from the 2007 recommen…	TRUE	0	0	0	0	53.8598	0	0	0	0	SAME	0	0	0	0	0	0	0	0	0	0	0	0	0	0	SAME	0	0	0	0	0	0	0	0	0	0	0	0	0
deepseek-reasoner	1	16	FALSE	27.6369	The statement is **False**. According to the provided context, specifically Table 5 under "Antibiotic Regimens for a Dental Procedure," the recommended single dose of amoxicillin for adults to prevent viridans group streptococcal (VGS) infective endocarditis before dental procedures is **2 grams** (not 1 gram). The guidelines explicitly state: - **Adults**: 2 g amoxicillin (oral) as a single dose…	FALSE	27.6369	0	0	0	0	SAME	0	0	0	0	0	0	0	0	0	0	0	0	0	0	0	0	0	0	0	SAME	0	0	0	0	0	0	0	0	0	0	0	0
deepseek-reasoner	2	16	FALSE	44.441	The statement is **False**. According to the provided context, specifically Table 5 under "Antibiotic Regimens for a Dental Procedure," the recommended single dose of amoxicillin for adults to prevent viridans group streptococcal infective endocarditis (VGS IE) before dental procedures is **2 grams** (adults) or **50 mg/kg** for children. The context explicitly states this dosage and reaffirms ad…	FALSE	0	44.441	0	0	0	0	SAME	0	0	0	0	0	0	0	0	0	0	0	0	0	0	0	0	0	0	SAME	0	0	0	0	0	0	0	0	0	0	0	0
deepseek-reasoner	3	16	FALSE	28.8783	The statement is **False**. According to the context provided in Table 5 under "Antibiotic Regimens for a Dental Procedure," the recommended single dose of amoxicillin for adults to prevent viridans group streptococcal infective endocarditis (VGS IE) before dental procedures is **2 grams**, not 1 gram. The table explicitly lists "Amoxicillin: 2 g" for adults under the oral regimen. Therefore, the…	FALSE	0	0	28.8783	0	0	0	0	SAME	0	0	0	0	0	0	0	0	0	0	0	0	0	0	0	0	0	SAME	0	0	0	0	0	0	0	0	0	0	0	0
deepseek-reasoner	4	16	FALSE	24.9966	The statement is **False**. According to the provided context, specifically Table 5 under "Antibiotic Regimens for a Dental Procedure," the recommended single dose of amoxicillin for adults to prevent viridans group streptococcal (VGS) infective endocarditis before dental procedures is **2 grams**, not 1 gram. The guidelines explicitly state: > **Oral** > **Amoxicillin** > **Adults**: 2 g This do…	FALSE	0	0	0	24.9966	0	0	0	0	SAME	0	0	0	0	0	0	0	0	0	0	0	0	0	0	0	0	SAME	0	0	0	0	0	0	0	0	0	0	0	0
deepseek-reasoner	5	16	FALSE	31.6317	The statement is **false**. According to Table 5 in the provided context, the recommended single dose of amoxicillin for adults to prevent viridans group streptococcal (VGS) infective endocarditis before dental procedures is **2 grams** (not 1 gram). This aligns with the 2021 AHA Scientific Statement, which maintains the 2007 guidelines without changes. **Key evidence from the context:** - Under …	FALSE	0	0	0	0	31.6317	0	0	0	0	SAME	0	0	0	0	0	0	0	0	0	0	0	0	0	0	0	SAME	0	0	0	0	0	0	0	0	0	0	0	0
deepseek-reasoner	1	17	TRUE	18.3198	The statement is **true**. According to Table 5 in the provided context, under the "Oral" regimen for amoxicillin, the recommended dose for children is **50 mg/kg** before a dental procedure to prevent viridans group streptococcal infective endocarditis (VGS IE). This aligns with the 2007 AHA guidelines, which were reaffirmed in the 2021 scientific statement, confirming no changes to the prophyla…	TRUE	18.3198	0	0	0	0	SAME	0	0	0	0	0	0	0	0	0	0	0	0	0	0	0	0	0	0	0	0	SAME	0	0	0	0	0	0	0	0	0	0	0
deepseek-reasoner	2	17	TRUE	30.7235	The statement is **true**. According to the provided context from the 2021 AHA Scientific Statement, Table 5 explicitly lists the recommended antibiotic regimens for preventing viridans group streptococcal infective endocarditis (VGS IE) during dental procedures. Under the "Oral" section for Amoxicillin, the dosage for children is specified as **50 mg/kg**, aligning with the statement. The guidel…	TRUE	0	30.7235	0	0	0	0	SAME	0	0	0	0	0	0	0	0	0	0	0	0	0	0	0	0	0	0	0	SAME	0	0	0	0	0	0	0	0	0	0	0
deepseek-reasoner	3	17	TRUE	29.0834	The statement is **true**. According to the 2021 AHA Scientific Statement provided in the context, Table 5 explicitly lists the recommended single dose of amoxicillin for children as **50 mg/kg** (oral) before dental procedures to prevent viridans group streptococcal infective endocarditis. This aligns with the unchanged guidelines from 2007, reaffirmed in the 2021 update. **Key evidence from the…	TRUE	0	0	29.0834	0	0	0	0	SAME	0	0	0	0	0	0	0	0	0	0	0	0	0	0	0	0	0	0	SAME	0	0	0	0	0	0	0	0	0	0	0
deepseek-reasoner	4	17	TRUE	30.7194	The statement is **true**. According to Table 5 in the 2021 AHA Scientific Statement, the recommended single dose of amoxicillin for children to prevent viridans group streptococcal infective endocarditis (VGS IE) before dental procedures is **50 mg/kg** when administered orally. This aligns with the unchanged 2007 guidelines, which the 2021 update reaffirms. The context explicitly lists this ped…	TRUE	0	0	0	30.7194	0	0	0	0	SAME	0	0	0	0	0	0	0	0	0	0	0	0	0	0	0	0	0	SAME	0	0	0	0	0	0	0	0	0	0	0
deepseek-reasoner	5	17	TRUE	32.665	The statement is **true**. According to the provided context, Table 5 explicitly lists the recommended single dose of amoxicillin for children as **50 mg/kg** administered orally 30 to 60 minutes before a dental procedure to prevent viridans group streptococcal infective endocarditis. The 2021 AHA scientific statement reaffirms the 2007 guidelines, and no changes to the antibiotic prophylaxis dos…	TRUE	0	0	0	0	32.665	0	0	0	0	SAME	0	0	0	0	0	0	0	0	0	0	0	0	0	0	0	0	SAME	0	0	0	0	0	0	0	0	0	0	0
deepseek-reasoner	1	18	FALSE	38.9913	**Answer:** False. **Explanation:** The context provided from the 2021 AHA scientific statement does not recommend azithromycin or clarithromycin for patients unable to take oral medication. Instead, the guidelines specify alternative regimens for such cases. For example: - **Intravenous (IV) or intramuscular (IM) options** like ampicillin, cefazolin, or ceftriaxone are typically suggested when o…	FALSE	38.9913	0	0	0	0	SAME	0	0	0	0	0	0	0	0	0	0	0	0	0	0	0	0	0	0	0	0	0	SAME	0	0	0	0	0	0	0	0	0	0
deepseek-reasoner	2	18	FALSE	46.898	The statement is **False**. ### Explanation: The context provided indicates that antibiotic prophylaxis (AP) for viridans group streptococcal (VGS) infective endocarditis (IE) is recommended only for high-risk patients undergoing specific dental procedures. Key points from the guidelines include: 1. **Oral Antibiotics for Most Cases**: The primary recommended regimens (e.g., amoxicillin) are oral…	FALSE	0	46.898	0	0	0	0	SAME	0	0	0	0	0	0	0	0	0	0	0	0	0	0	0	0	0	0	0	0	SAME	0	0	0	0	0	0	0	0	0	0
deepseek-reasoner	3	18	FALSE	61.7622	The statement is **False**. **Explanation:** The context provided references studies on azithromycin and clarithromycin (Rouse et al., 1997), but these antibiotics are primarily available in **oral formulations**. For patients unable to take oral medication, the AHA guidelines typically recommend **intravenous (IV) or intramuscular (IM) alternatives** such as ampicillin, ceftriaxone, or cefazolin…	FALSE	0	0	61.7622	0	0	0	0	SAME	0	0	0	0	0	0	0	0	0	0	0	0	0	0	0	0	0	0	0	SAME	0	0	0	0	0	0	0	0	0	0
deepseek-reasoner	4	18	FALSE	38.5893	The statement is **False**. **Explanation:** According to the 2021 AHA Scientific Statement (provided context), the recommended antibiotic regimens for patients **unable to take oral medication** to prevent VGS infective endocarditis during dental procedures are **parenteral options** such as: - Ampicillin (IM/IV) - Cefazolin (IM/IV) - Ceftriaxone (IM/IV) **Azithromycin and clarithromycin** are n…	FALSE	0	0	0	38.5893	0	0	0	0	SAME	0	0	0	0	0	0	0	0	0	0	0	0	0	0	0	0	0	0	SAME	0	0	0	0	0	0	0	0	0	0
deepseek-reasoner	5	18	FALSE	62.1594	**False.** The provided context does not support the use of azithromycin or clarithromycin for patients unable to take oral medication. The AHA guidelines (2021 update) emphasize oral antibiotic regimens (e.g., amoxicillin) for prophylaxis against viridans group streptococcal infective endocarditis (VGS IE) during dental procedures. For patients unable to take oral medication, **intravenous or in…	FALSE	0	0	0	0	62.1594	0	0	0	0	SAME	0	0	0	0	0	0	0	0	0	0	0	0	0	0	0	0	0	SAME	0	0	0	0	0	0	0	0	0	0
deepseek-reasoner	1	19	TRUE	59.2773	The statement is **True**. According to the provided context from Table 5 in the AHA guidelines, the recommended single dose of cefazolin for adults unable to take oral medication (either intramuscularly or intravenously) to prevent viridans group streptococcal infective endocarditis before dental procedures is **1 gram**. This applies to both: - Patients **unable to take oral medication** (liste…	TRUE	59.2773	0	0	0	0	SAME	0	0	0	0	0	0	0	0	0	0	0	0	0	0	0	0	0	0	0	0	0	0	SAME	0	0	0	0	0	0	0	0	0
deepseek-reasoner	2	19	TRUE	26.1033	The statement is **True**. According to the provided context (Table 5 in the AHA guidelines), for adults who are **unable to take oral medication** and require antibiotic prophylaxis for viridans group streptococcal infective endocarditis prevention during dental procedures, the recommended single dose of **cefazolin** is **1 g intramuscularly (IM) or intravenously (IV)**. This aligns exactly wit…	TRUE	0	26.1033	0	0	0	0	SAME	0	0	0	0	0	0	0	0	0	0	0	0	0	0	0	0	0	0	0	0	0	SAME	0	0	0	0	0	0	0	0	0
deepseek-reasoner	3	19	TRUE	30.2153	**Answer:** True. **Explanation:** According to the provided context (Table 5), under the section "Allergic to penicillin or ampicillin and unable to take oral medication," the recommended single dose of **cefazolin** for adults is **1 g intramuscular (IM) or intravenous (IV)**. This matches the statement in the question. **Key Points:** - The guidelines specify that for adults with penicillin/am…	TRUE	0	0	30.2153	0	0	0	0	SAME	0	0	0	0	0	0	0	0	0	0	0	0	0	0	0	0	0	0	0	0	SAME	0	0	0	0	0	0	0	0	0
deepseek-reasoner	4	19	TRUE	35.6809	The statement is **true**. According to the provided context in Table 5, the recommended single dose of cefazolin for adults unable to take oral medication (administered intramuscularly or intravenously) to prevent viridans group streptococcal infective endocarditis before dental procedures is **1 gram**. This is explicitly stated under the "Unable to take oral medication" section for adults. **K…	TRUE	0	0	0	35.6809	0	0	0	0	SAME	0	0	0	0	0	0	0	0	0	0	0	0	0	0	0	0	0	0	0	SAME	0	0	0	0	0	0	0	0	0
deepseek-reasoner	5	19	TRUE	29.9565	The statement is **true**. According to the context provided in Table 5 under the section "Unable to take oral medication," the recommended single dose of **cefazolin** for **adults** is **1 g IM or IV** (intramuscular or intravenous). This aligns with the statement posed in the question. ### Key Evidence from the Context: - **Adults**: 1 g IM or IV (listed under cefazolin/ceftriaxone for individ…	TRUE	0	0	0	0	29.9565	0	0	0	0	SAME	0	0	0	0	0	0	0	0	0	0	0	0	0	0	0	0	0	0	SAME	0	0	0	0	0	0	0	0	0
deepseek-reasoner	1	20	TRUE	42.9909	The statement is **true**. **Explanation:** The AHA guidelines recommend avoiding cephalosporins (such as cephalexin, cefazolin, or ceftriaxone) for antibiotic prophylaxis in patients with a history of severe penicillin allergy (anaphylaxis, angioedema, or urticaria). This is due to potential cross-reactivity between penicillins and cephalosporins, particularly with earlier generations like cepha…	TRUE	42.9909	0	0	0	0	SAME	0	0	0	0	0	0	0	0	0	0	0	0	0	0	0	0	0	0	0	0	0	0	0	SAME	0	0	0	0	0	0	0	0
deepseek-reasoner	2	20	TRUE	38.3015	The statement is **true**. According to standard medical guidelines and the context provided, patients with a history of anaphylaxis, angioedema, or urticaria in response to penicillin or ampicillin are at risk of cross-reactivity with cephalosporins (like cephalexin, cefazolin, or ceftriaxone). The 2021 AHA scientific statement upholds the 2007 recommendations, which emphasize using alternative …	TRUE	0	38.3015	0	0	0	0	SAME	0	0	0	0	0	0	0	0	0	0	0	0	0	0	0	0	0	0	0	0	0	0	SAME	0	0	0	0	0	0	0	0
deepseek-reasoner	3	20	TRUE	38.5009	The statement is **True**. According to the 2021 AHA Scientific Statement, **cephalosporins (including cephalexin, cefazolin, and ceftriaxone) are not recommended for patients with a history of anaphylaxis, angioedema, or urticaria in response to penicillin or ampicillin**. This is due to concerns about potential cross-reactivity in individuals with severe IgE-mediated hypersensitivity reactions …	TRUE	0	0	38.5009	0	0	0	0	SAME	0	0	0	0	0	0	0	0	0	0	0	0	0	0	0	0	0	0	0	0	0	SAME	0	0	0	0	0	0	0	0
deepseek-reasoner	4	20	TRUE	40.5497	The statement is **true**. According to the 2021 AHA Scientific Statement, which reaffirms the 2007 guidelines, cephalosporins (such as cephalexin, cefazolin, or ceftriaxone) are not recommended for patients with a history of severe penicillin allergy (anaphylaxis, angioedema, or urticaria). This is due to potential cross-reactivity between penicillin and cephalosporins, albeit low, which poses a…	TRUE	0	0	0	40.5497	0	0	0	0	SAME	0	0	0	0	0	0	0	0	0	0	0	0	0	0	0	0	0	0	0	0	SAME	0	0	0	0	0	0	0	0
deepseek-reasoner	5	20	TRUE	41.5757	The statement is **True**. According to the AHA guidelines, patients with a history of anaphylaxis, angioedema, or urticaria in response to penicillin or ampicillin should **not** receive cephalosporins (including cephalexin, cefazolin, or ceftriaxone) for antibiotic prophylaxis due to the risk of cross-reactivity. Instead, alternative antibiotics (e.g., clindamycin, azithromycin, or clarithromyc…	TRUE	0	0	0	0	41.5757	0	0	0	0	SAME	0	0	0	0	0	0	0	0	0	0	0	0	0	0	0	0	0	0	0	SAME	0	0	0	0	0	0	0	0
deepseek-reasoner	1	21	FALSE	45.8626	The statement is **False**. **Explanation:** While the provided context does not explicitly detail antibiotic alternatives for penicillin-allergic patients, the 2021 AHA guidelines reaffirm the 2007 recommendations. From broader clinical knowledge, the 2007 AHA guidelines (and subsequent updates) acknowledge that cephalosporins can be safely used in patients with penicillin allergies *unless* the…	FALSE	45.8626	0	0	0	0	SAME	0	0	0	0	0	0	0	0	0	0	0	0	0	0	0	0	0	0	0	0	0	0	0	0	SAME	0	0	0	0	0	0	0
deepseek-reasoner	2	21	FALSE	59.5773	The statement is **False**. **Explanation:** The 2021 AHA guidelines (which reaffirm the 2007 recommendations) do not prohibit the use of cephalosporins in patients with non-anaphylactic penicillin allergies. Current evidence indicates that the risk of cross-reactivity between penicillin and cephalosporins is low (≈1–2% for first-generation cephalosporins and even lower for later generations). Fo…	FALSE	0	59.5773	0	0	0	0	SAME	0	0	0	0	0	0	0	0	0	0	0	0	0	0	0	0	0	0	0	0	0	0	0	SAME	0	0	0	0	0	0	0
deepseek-reasoner	3	21	FALSE	55.7253	The statement is **False**. The American Heart Association (AHA) guidelines acknowledge that the risk of cross-reactivity between penicillin and cephalosporins is low (≈1–2%) and primarily relevant for patients with a history of severe penicillin allergy (e.g., anaphylaxis, angioedema, or urticaria). For patients with non-anaphylactic penicillin allergies (e.g., mild rash), cephalosporins (partic…	FALSE	0	0	55.7253	0	0	0	0	SAME	0	0	0	0	0	0	0	0	0	0	0	0	0	0	0	0	0	0	0	0	0	0	SAME	0	0	0	0	0	0	0
deepseek-reasoner	4	21	FALSE	46.902	The statement is **False**. According to current medical guidelines, including those from the American Heart Association (AHA), the risk of cross-reactivity between penicillin and cephalosporins in patients with non-anaphylactic penicillin allergies is low (estimated at 1-2%, particularly with later-generation cephalosporins). The 2021 AHA Scientific Statement does not explicitly prohibit cephalo…	FALSE	0	0	0	46.902	0	0	0	0	SAME	0	0	0	0	0	0	0	0	0	0	0	0	0	0	0	0	0	0	0	0	0	SAME	0	0	0	0	0	0	0
deepseek-reasoner	5	21	FALSE	41.2654	The statement is **False**. According to current guidelines, including the 2021 AHA update, patients with penicillin allergies **who do not have a history of anaphylaxis, angioedema, or urticaria** can safely receive certain cephalosporins (e.g., cephalexin) for prophylaxis against viridans group streptococcal infective endocarditis. **Key Points:** 1. **Cross-reactivity risk** between penicillin…	BOTH	0	0	0	0	41.2654	0	0	0	0	NOTSAME	0	0	0	0	0	0	0	0	0	0	0	0	0	0	0	0	0	0	0	0	NOTSAME	0	0	0	0	0	0	0
deepseek-reasoner	1	22	FALSE	77.6618	The statement is **True**. According to the AHA guidelines, when patients require multiple invasive dental procedures within a short timeframe (days or weeks), the same antibiotic regimen is recommended for each procedure. The context emphasizes no changes to the 2007 recommendations, which advised against alternating antibiotics for serial procedures to minimize resistance risks and maintain eff…	TRUE	77.6618	0	0	0	0	NOTSAME	0	0	0	0	0	0	0	0	0	0	0	0	0	0	0	0	0	0	0	0	0	0	0	0	0	NOTSAME	0	0	0	0	0	0
deepseek-reasoner	2	22	FALSE	36.7031	The statement is **True**. **Rationale:** According to the context provided, the AHA guidelines address patients requiring multiple invasive dental procedures within a short timeframe (days or weeks). The guidelines recommend using the **same antibiotic** for each procedure rather than alternating antibiotics. This approach aims to minimize the risk of bacterial resistance. The context explicitly…	TRUE	0	36.7031	0	0	0	0	NOTSAME	0	0	0	0	0	0	0	0	0	0	0	0	0	0	0	0	0	0	0	0	0	0	0	0	NOTSAME	0	0	0	0	0	0
deepseek-reasoner	3	22	FALSE	72.7005	The statement is **True**. According to the 2021 AHA Scientific Statement, which reaffirms the 2007 guidelines, antibiotic prophylaxis (AP) for viridans group streptococcal infective endocarditis (VGS IE) is recommended only for high-risk patients undergoing invasive dental procedures. The guidelines emphasize using the **same antibiotic regimen** for serial procedures over a short period rather …	TRUE	0	0	72.7005	0	0	0	0	NOTSAME	0	0	0	0	0	0	0	0	0	0	0	0	0	0	0	0	0	0	0	0	0	0	0	NOTSAME	0	0	0	0	0	0
deepseek-reasoner	4	22	FALSE	67.1833	The statement is **True**. **Explanation:** The 2021 AHA guidelines reaffirm the 2007 recommendations, which advise against alternating antibiotics for repeated dental procedures over a short period. For patients requiring serial invasive dental procedures within days or weeks, the guidelines suggest using the **same antibiotic regimen** for each procedure rather than switching to alternative ant…	TRUE	0	0	0	67.1833	0	0	0	0	NOTSAME	0	0	0	0	0	0	0	0	0	0	0	0	0	0	0	0	0	0	0	0	0	0	NOTSAME	0	0	0	0	0	0
deepseek-reasoner	5	22	FALSE	51.092	**Answer:** The statement is **true**. **Explanation:** According to the 2021 AHA Scientific Statement, which reaffirms the 2007 guidelines, there is no recommendation to alternate antibiotics for patients requiring repeated dental procedures over a short period. The guidelines emphasize using the same antibiotic regimen for prophylaxis (as outlined in Table 5) rather than switching to alternativ…	TRUE	0	0	0	0	51.092	0	0	0	0	NOTSAME	0	0	0	0	0	0	0	0	0	0	0	0	0	0	0	0	0	0	0	0	0	NOTSAME	0	0	0	0	0	0
deepseek-reasoner	1	23	TRUE	36.6425	The statement is **true**. According to the context provided, for patients undergoing serial invasive dental procedures within a short timeframe (days or weeks), the guidelines imply that selecting a different class of antibiotics for prophylaxis is preferable. This approach aligns with principles of antibiotic stewardship to minimize resistance and ensure efficacy, particularly if the patient is…	TRUE	36.6425	0	0	0	0	SAME	0	0	0	0	0	0	0	0	0	0	0	0	0	0	0	0	0	0	0	0	0	0	0	0	0	0	SAME	0	0	0	0	0
deepseek-reasoner	2	23	TRUE	35.0176	The statement is **true**. ### Explanation: According to the 2021 AHA guidelines, when patients are already on a short course of oral antibiotics (e.g., for another infection) and require antibiotic prophylaxis (AP) for a dental procedure, **selecting a different class of antibiotics** is recommended. This minimizes the risk of antibiotic resistance and ensures efficacy. For example: - If a patie…	TRUE	0	35.0176	0	0	0	0	SAME	0	0	0	0	0	0	0	0	0	0	0	0	0	0	0	0	0	0	0	0	0	0	0	0	0	SAME	0	0	0	0	0
deepseek-reasoner	3	23	TRUE	34.0981	The statement is **True**. According to the context provided, when patients are undergoing serial invasive dental procedures over a short period and are already on a course of antibiotics (e.g., 7-10 days), it is preferable to select a **different class of antibiotics** for prophylaxis against viridans group streptococcal infective endocarditis (VGS IE). This recommendation aims to minimize the r…	TRUE	0	0	34.0981	0	0	0	0	SAME	0	0	0	0	0	0	0	0	0	0	0	0	0	0	0	0	0	0	0	0	0	0	0	0	SAME	0	0	0	0	0
deepseek-reasoner	4	23	TRUE	32.4612	**Answer:** True. **Explanation:** The statement is true based on the 2021 AHA guidelines. If a patient is already receiving a short course (7–10 days) of oral antibiotics for another infection, the guidelines recommend selecting a **different class of antibiotics** for prophylaxis against viridans group streptococcal infective endocarditis (VGS IE) during dental procedures. This is to avoid pote…	TRUE	0	0	0	32.4612	0	0	0	0	SAME	0	0	0	0	0	0	0	0	0	0	0	0	0	0	0	0	0	0	0	0	0	0	0	SAME	0	0	0	0	0
deepseek-reasoner	5	23	TRUE	37.4843	The statement is **true**. According to the AHA guidelines and standard practice, if a patient is already receiving antibiotics for another infection (e.g., a 7–10 day course), a **different class of antibiotics** should be selected for infective endocarditis (IE) prophylaxis during a dental procedure. This avoids reduced efficacy due to potential bacterial resistance or subtherapeutic antibiotic…	TRUE	0	0	0	0	37.4843	0	0	0	0	SAME	0	0	0	0	0	0	0	0	0	0	0	0	0	0	0	0	0	0	0	0	0	0	SAME	0	0	0	0	0
deepseek-reasoner	1	24	FALSE	53.0284	The statement is **True**. According to the American Heart Association (AHA) guidelines, antibiotic prophylaxis (AP) for preventing viridans group streptococcal infective endocarditis (VGS IE) should be administered **before** dental procedures in high-risk patients, not afterwards. This timing ensures adequate antibiotic levels in the bloodstream to mitigate bacteremia caused by the procedure. T…	TRUE	53.0284	0	0	0	0	NOTSAME	0	0	0	0	0	0	0	0	0	0	0	0	0	0	0	0	0	0	0	0	0	0	0	0	0	0	0	NOTSAME	0	0	0	0
deepseek-reasoner	2	24	FALSE	52.9171	The statement is **True**. According to the 2021 AHA guidelines (reaffirming the 2007 recommendations), antibiotic prophylaxis (AP) for viridans group streptococcal infective endocarditis (VGS IE) is **only recommended before specific dental procedures** in high-risk patients and is not administered afterward for prophylactic purposes. ### Key Points from the Context: 1. **Timing of Antibiotics**…	TRUE	0	52.9171	0	0	0	0	NOTSAME	0	0	0	0	0	0	0	0	0	0	0	0	0	0	0	0	0	0	0	0	0	0	0	0	0	0	NOTSAME	0	0	0	0
deepseek-reasoner	3	24	FALSE	56.7579	The statement is **True**. According to the 2021 AHA guidelines, antibiotic prophylaxis (AP) for viridans group streptococcal infective endocarditis (VGS IE) is recommended **before** dental procedures for high-risk patients to prevent bacteremia occurring during the procedure. The guidelines emphasize pre-procedure administration to ensure therapeutic antibiotic levels during the intervention, a…	TRUE	0	0	56.7579	0	0	0	0	NOTSAME	0	0	0	0	0	0	0	0	0	0	0	0	0	0	0	0	0	0	0	0	0	0	0	0	0	NOTSAME	0	0	0	0
deepseek-reasoner	4	24	FALSE	54.2261	The statement is **True**. According to the provided context from the American Heart Association (AHA) guidelines, antibiotic prophylaxis (AP) for viridans group streptococcal infective endocarditis (VGS IE) is recommended **before** dental procedures for high-risk patients to prevent bacteremia during the procedure. The guidelines emphasize pre-procedure administration to ensure effective preven…	TRUE	0	0	0	54.2261	0	0	0	0	NOTSAME	0	0	0	0	0	0	0	0	0	0	0	0	0	0	0	0	0	0	0	0	0	0	0	0	NOTSAME	0	0	0	0
deepseek-reasoner	5	24	FALSE	51.447	The statement is **True**. According to the provided context from the American Heart Association (AHA) guidelines, antibiotic prophylaxis (AP) for viridans group streptococcal infective endocarditis (IE) is recommended **before** specific dental procedures for high-risk patients. Prophylaxis is intended to prevent bacterial entry into the bloodstream during the procedure, which is why timing **pr…	TRUE	0	0	0	0	51.447	0	0	0	0	NOTSAME	0	0	0	0	0	0	0	0	0	0	0	0	0	0	0	0	0	0	0	0	0	0	0	NOTSAME	0	0	0	0
deepseek-reasoner	1	25	TRUE	24.6707	The statement is **True**. According to the provided context: - A recent study in the UK indicates that **a single dose of clindamycin** may cause complications, including death, from *Clostridioides difficile* infection. - The document explicitly states that clindamycin is **no longer recommended** for antibiotic prophylaxis in dental procedures due to its association with more frequent and seve…	TRUE	24.6707	0	0	0	0	SAME	0	0	0	0	0	0	0	0	0	0	0	0	0	0	0	0	0	0	0	0	0	0	0	0	0	0	0	0	SAME	0	0	0
deepseek-reasoner	2	25	TRUE	39.5281	The statement is **true**. According to the provided context, a recent study in the United Kingdom indicates that even a **single dose of clindamycin** may lead to severe complications, including **death from *Clostridioides difficile* infection** (CDI). The document explicitly states that clindamycin is no longer recommended for antibiotic prophylaxis during dental procedures due to these risks.…	TRUE	0	39.5281	0	0	0	0	SAME	0	0	0	0	0	0	0	0	0	0	0	0	0	0	0	0	0	0	0	0	0	0	0	0	0	0	0	SAME	0	0	0
deepseek-reasoner	3	25	TRUE	34.7124	The statement is **true**. According to the provided context, a recent study in the United Kingdom indicates that even a single dose of clindamycin may lead to serious complications, including fatal *Clostridioides difficile* (C. difficile) infections. The document explicitly states that clindamycin is no longer recommended for antibiotic prophylaxis during dental procedures due to its associatio…	TRUE	0	0	34.7124	0	0	0	0	SAME	0	0	0	0	0	0	0	0	0	0	0	0	0	0	0	0	0	0	0	0	0	0	0	0	0	0	SAME	0	0	0
deepseek-reasoner	4	25	TRUE	27.0323	The statement is **true**. According to the provided context, a recent study in the United Kingdom indicates that even a single dose of clindamycin may lead to serious complications, such as Clostridioides difficile infection (CDI), including fatal outcomes. The document explicitly states that clindamycin is no longer recommended for antibiotic prophylaxis during dental procedures due to its asso…	TRUE	0	0	0	27.0323	0	0	0	0	SAME	0	0	0	0	0	0	0	0	0	0	0	0	0	0	0	0	0	0	0	0	0	0	0	0	0	SAME	0	0	0
deepseek-reasoner	5	25	TRUE	25.0944	The statement is **true**. According to the provided context, a recent study in the United Kingdom indicated that **a single dose of clindamycin** may cause complications, including death, from *Clostridioides difficile* infection. The document explicitly states that clindamycin is no longer recommended for antibiotic prophylaxis in dental procedures due to its association with more frequent and …	TRUE	0	0	0	0	25.0944	0	0	0	0	SAME	0	0	0	0	0	0	0	0	0	0	0	0	0	0	0	0	0	0	0	0	0	0	0	0	SAME	0	0	0
deepseek-reasoner	1	26	TRUE	29.5709	The statement is **True**. According to the provided context, it explicitly states: *"In patients undergoing multiple sequential dental appointments, if possible, it is preferable to delay the next procedure for at least 10 days after the last dose of antibiotic therapy."* This recommendation aligns with the guidance to minimize risks associated with antibiotic resistance and ensure effective pro…	TRUE	29.5709	0	0	0	0	SAME	0	0	0	0	0	0	0	0	0	0	0	0	0	0	0	0	0	0	0	0	0	0	0	0	0	0	0	0	0	SAME	0	0
deepseek-reasoner	2	26	TRUE	28.4657	The statement is **true**. According to the provided context: *"In patients undergoing multiple sequential dental appointments, if possible, it is preferable to delay the next procedure for 10 days after the last dose of antibiotic therapy."* This recommendation is explicitly stated to ensure appropriate timing between antibiotic therapy and subsequent dental procedures, likely to minimize risks …	TRUE	0	28.4657	0	0	0	0	SAME	0	0	0	0	0	0	0	0	0	0	0	0	0	0	0	0	0	0	0	0	0	0	0	0	0	0	0	0	SAME	0	0
deepseek-reasoner	3	26	TRUE	26.8285	The statement is **true**. According to the provided context: "In patients undergoing multiple sequential dental appointments, if possible, it is preferable to delay the next procedure for 10 days after the last dose of antibiotic therapy." This directly supports the recommendation to wait 10 days after the last antibiotic dose before proceeding with the next dental procedure in such cases.	TRUE	0	0	26.8285	0	0	0	0	SAME	0	0	0	0	0	0	0	0	0	0	0	0	0	0	0	0	0	0	0	0	0	0	0	0	0	0	0	SAME	0	0
deepseek-reasoner	4	26	TRUE	25.4995	The statement is **true**. According to the provided context: "In patients undergoing multiple sequential dental appointments, if possible, it is preferable to delay the next procedure for 10 days after the last dose of antibiotic therapy." This directly supports the statement in question, confirming that a 10-day delay after completing antibiotic therapy is recommended for sequential dental proc…	TRUE	0	0	0	25.4995	0	0	0	0	SAME	0	0	0	0	0	0	0	0	0	0	0	0	0	0	0	0	0	0	0	0	0	0	0	0	0	0	SAME	0	0
deepseek-reasoner	5	26	TRUE	32.9789	The statement is **true**. According to the provided context: "In patients undergoing multiple sequential dental appointments, if possible, it is preferable to delay the next procedure for at least 10 days after the last dose of antibiotic therapy." This recommendation aligns with the guidance to avoid overlapping antibiotic courses and reduce the risk of bacterial resistance, particularly after …	TRUE	0	0	0	0	32.9789	0	0	0	0	SAME	0	0	0	0	0	0	0	0	0	0	0	0	0	0	0	0	0	0	0	0	0	0	0	0	0	SAME	0	0
deepseek-reasoner	1	27	TRUE	41.0486	The statement is **True**. According to the 2021 AHA Scientific Statement, if a patient is already receiving **parenteral antimicrobial therapy** for infective endocarditis (IE) or another infection and requires a dental procedure, the same parenteral antibiotic may be continued during the dental procedure **if it is effective against viridans group streptococci (VGS)**. This approach avoids addi…	TRUE	41.0486	0	0	0	0	SAME	0	0	0	0	0	0	0	0	0	0	0	0	0	0	0	0	0	0	0	0	0	0	0	0	0	0	0	0	0	0	SAME	0
deepseek-reasoner	2	27	TRUE	42.7966	**Answer:** True. **Explanation:** According to the 2021 AHA Scientific Statement, for patients already receiving **parenteral antimicrobial therapy** (e.g., intravenous antibiotics) for infective endocarditis (IE) or other infections, continuing the same antibiotic during a dental procedure is an acceptable strategy to prevent viridans group streptococcal (VGS) IE. This approach avoids redundant…	TRUE	0	42.7966	0	0	0	0	SAME	0	0	0	0	0	0	0	0	0	0	0	0	0	0	0	0	0	0	0	0	0	0	0	0	0	0	0	0	0	SAME	0
deepseek-reasoner	3	27	TRUE	44.8345	The statement is **True**. According to the 2021 AHA Scientific Statement, for patients already receiving **parenteral antimicrobial therapy** (intravenous or intramuscular antibiotics) for conditions like infective endocarditis (IE) or other infections, continuing the **same parenteral antibiotic** through a dental procedure is an acceptable approach to prevent viridans group streptococcal (VGS)…	TRUE	0	0	44.8345	0	0	0	0	SAME	0	0	0	0	0	0	0	0	0	0	0	0	0	0	0	0	0	0	0	0	0	0	0	0	0	0	0	0	SAME	0
deepseek-reasoner	4	27	TRUE	36.7798	The statement is **True**. According to the 2021 AHA Scientific Statement, for patients already receiving **parenteral antimicrobial therapy** (intravenous antibiotics) for infective endocarditis (IE) or other infections, continuing the same parenteral antibiotic during a dental procedure is sufficient to prevent viridans group streptococcal (VGS) IE. No additional antibiotic prophylaxis is requi…	TRUE	0	0	0	36.7798	0	0	0	0	SAME	0	0	0	0	0	0	0	0	0	0	0	0	0	0	0	0	0	0	0	0	0	0	0	0	0	0	0	SAME	0
deepseek-reasoner	5	27	TRUE	26.421	The statement is **true**. According to the 2021 AHA Scientific Statement, for patients already receiving **parenteral antimicrobial therapy** for infections (including infective endocarditis) who require a dental procedure, the same parenteral antibiotic may be continued through the dental procedure to prevent viridans group streptococcal (VGS) infective endocarditis, **provided the antibiotic h…	TRUE	0	0	0	0	26.421	0	0	0	0	SAME	0	0	0	0	0	0	0	0	0	0	0	0	0	0	0	0	0	0	0	0	0	0	0	0	0	0	SAME	0
deepseek-reasoner	1	28	FALSE	43.9155	**Answer:** False **Explanation:** The 2021 AHA Scientific Statement reaffirms the 2007 guidelines, which recommend antibiotic prophylaxis (AP) **only for patients at the highest risk of adverse outcomes from VGS infective endocarditis (IE)**. These high-risk categories include specific cardiac conditions (e.g., prosthetic heart valves, previous IE, certain congenital heart defects), **not prosth…	FALSE	43.9155	0	0	0	0	SAME	0	0	0	0	0	0	0	0	0	0	0	0	0	0	0	0	0	0	0	0	0	0	0	0	0	0	0	0	0	0	0	SAME
deepseek-reasoner	2	28	FALSE	34.201	The statement is **false**. According to the 2021 AHA Scientific Statement, antibiotic prophylaxis (AP) for the prevention of viridans group streptococcal infective endocarditis (VGS IE) is **not recommended for patients with prosthetic joint implants**. The guidelines restrict AP to only patients at the **highest risk of adverse outcomes from VGS IE**, such as those with specific cardiac conditi…	FALSE	0	34.201	0	0	0	0	SAME	0	0	0	0	0	0	0	0	0	0	0	0	0	0	0	0	0	0	0	0	0	0	0	0	0	0	0	0	0	0	SAME
deepseek-reasoner	3	28	FALSE	38.5741	**Answer:** False. **Explanation:** According to the 2021 AHA Scientific Statement (and reaffirmed from the 2007 guidelines), **antibiotic prophylaxis (AP) for viridans group streptococcal infective endocarditis (VGS IE) is not recommended for patients with prosthetic joint implants**. The AHA guidelines restrict AP to **specific cardiac conditions** associated with the highest risk of adverse ou…	FALSE	0	0	38.5741	0	0	0	0	SAME	0	0	0	0	0	0	0	0	0	0	0	0	0	0	0	0	0	0	0	0	0	0	0	0	0	0	0	0	0	SAME
deepseek-reasoner	4	28	FALSE	34.5403	The statement is **false**. According to the 2021 AHA Scientific Statement, antibiotic prophylaxis (AP) for viridans group streptococcal infective endocarditis (VGS IE) is **not recommended for patients with prosthetic joint implants**. The guidelines explicitly restrict AP to cardiac conditions associated with the **highest risk of adverse outcomes from VGS IE** (e.g., prosthetic heart valves, c…	FALSE	0	0	0	34.5403	0	0	0	0	SAME	0	0	0	0	0	0	0	0	0	0	0	0	0	0	0	0	0	0	0	0	0	0	0	0	0	0	0	0	SAME
deepseek-reasoner	5	28	FALSE	42.2939	The statement is **False**. **Explanation:** According to the 2021 AHA guidelines, antibiotic prophylaxis (AP) for preventing viridans group streptococcal infective endocarditis (VGS IE) is **not recommended for patients with prosthetic joint implants**. The guidelines restrict AP to patients with **specific high-risk cardiac conditions** (e.g., prosthetic heart valves, prior endocarditis, certai…	FALSE	0	0	0	0	42.2939	0	0	0	0	SAME	0	0	0	0	0	0	0	0	0	0	0	0	0	0	0	0	0	0	0	0	0	0	0	0	0	0	0	SAME
							1199.53	1124.14	1214.66	1213.99	1227.01
											NoSAME	24	23	24	24	22	2	5	5	5	5	5	5	5	5	5	0	5	1	5	5	5	5	5	5	5	4	0	5	0	5	5	5	5
											NoNOTSAME	4	5	4	4	6	3	0	0	0	0	0	0	0	0	0	5	0	4	0	0	0	0	0	0	0	1	5	0	5	0	0	0	0

## Sheet: Prompt_deepseek-reasoner
model	run_number	question_number	known_answer	elapsed_time	llm_answer	llm_answer_parsing	elapsed_time_1	elapsed_time_2	elapsed_time_3	elapsed_time_4	elapsed_time_5	check_1	check_2	check_3	check_4	check_5	check_q1	check_q2	check_q3	check_q4	check_q5	check_q6	check_q7	check_q8	check_q9	check_q10	check_q11	check_q12	check_q13	check_q14	check_q15	check_q16	check_q17	check_q18	check_q19	check_q20	check_q21	check_q22	check_q23	check_q24	check_q25	check_q26	check_q27	check_q28
deepseek-reasoner	1	1	TRUE	112.418	The statement is **true**. According to the 2021 AHA Scientific Statement, the 2007 guidelines restricted antibiotic prophylaxis (AP) to cardiac conditions associated with the **highest risk of adverse outcomes** from viridans group streptococcal infective endocarditis (VGS IE). While the provided context does not explicitly list all four categories, it highlights that "complex surgical revisions…	TRUE	112.418	0	0	0	0	SAME	0	0	0	0	SAME	0	0	0	0	0	0	0	0	0	0	0	0	0	0	0	0	0	0	0	0	0	0	0	0	0	0	0
deepseek-reasoner	2	1	TRUE	79.2781	The statement is **True**. According to the 2007 AHA guidelines, which were reaffirmed in the 2021 update, antibiotic prophylaxis (AP) is recommended for patients at the **highest risk of adverse outcomes** from viridans group streptococcal infective endocarditis (VGS IE). This includes specific cardiac conditions such as **repaired congenital heart disease (CHD) with residual defects** (e.g., at…	TRUE	0	79.2781	0	0	0	0	SAME	0	0	0	SAME	0	0	0	0	0	0	0	0	0	0	0	0	0	0	0	0	0	0	0	0	0	0	0	0	0	0	0
deepseek-reasoner	3	1	TRUE	31.8205	The statement is **false**. According to the 2021 AHA scientific statement (an update to the 2007 guidelines), **antibiotic prophylaxis (AP) for dental procedures is no longer routinely recommended for patients with repaired congenital heart disease with remaining defects**, unless specific high-risk conditions are present. ### Key Points from the Context: 1. The 2007 AHA guidelines narrowed the …	FALSE	0	0	31.8205	0	0	0	0	NOTSAME	0	0	NOTSAME	0	0	0	0	0	0	0	0	0	0	0	0	0	0	0	0	0	0	0	0	0	0	0	0	0	0	0
deepseek-reasoner	4	1	TRUE	109.556	**Answer:** The statement is **True**. **Explanation:** The 2007 AHA guidelines, as referenced in the context, recommend antibiotic prophylaxis (AP) for patients at the highest risk of adverse outcomes from viridans group streptococcal infective endocarditis (VGS IE). While the provided context does not explicitly list all four high-risk categories, it acknowledges the 2007 guidelines' focus on r…	TRUE	0	0	0	109.556	0	0	0	0	SAME	0	SAME	0	0	0	0	0	0	0	0	0	0	0	0	0	0	0	0	0	0	0	0	0	0	0	0	0	0	0
deepseek-reasoner	5	1	TRUE	58.6739	The statement is **True**. According to the 2021 AHA scientific statement, which reaffirms and updates the 2007 guidelines, antibiotic prophylaxis (AP) is recommended for patients with **repaired congenital heart disease with residual defects** (e.g., persistent leaks or abnormal flow at the site of a prosthetic patch or device). This condition falls under the high-risk categories where AP is adv…	TRUE	0	0	0	0	58.6739	0	0	0	0	SAME	SAME	0	0	0	0	0	0	0	0	0	0	0	0	0	0	0	0	0	0	0	0	0	0	0	0	0	0	0
deepseek-reasoner	1	2	FALSE	26.377	The statement is **false**. According to the 2021 AHA Scientific Statement (and the 2007 guidelines it reaffirms), **coronary artery stents are NOT among the cardiac conditions that warrant antibiotic prophylaxis (AP) to prevent viridans group streptococcal (VGS) infective endocarditis (IE)**. ### Key Points from the Context: 1. **AP is only recommended for patients at the highest risk of adverse…	FALSE	26.377	0	0	0	0	SAME	0	0	0	0	0	SAME	0	0	0	0	0	0	0	0	0	0	0	0	0	0	0	0	0	0	0	0	0	0	0	0	0	0
deepseek-reasoner	2	2	FALSE	23.9685	The statement is **false**. According to the 2021 AHA Scientific Statement, antibiotic prophylaxis (AP) for preventing viridans group streptococcal infective endocarditis (VGS IE) is recommended **only for patients at the highest risk of adverse outcomes**, such as those with: - Prosthetic heart valves - Previous infective endocarditis - Certain congenital heart defects - Cardiac transplant recip…	FALSE	0	23.9685	0	0	0	0	SAME	0	0	0	0	SAME	0	0	0	0	0	0	0	0	0	0	0	0	0	0	0	0	0	0	0	0	0	0	0	0	0	0
deepseek-reasoner	3	2	FALSE	32.9843	**Answer:** **False.** **Explanation:** The 2021 AHA scientific statement reaffirms the 2007 guidelines, which recommend antibiotic prophylaxis (AP) **only for patients at the highest risk of adverse outcomes from viridans group streptococcal infective endocarditis (VGS IE)**. These high-risk categories include: 1. Prosthetic heart valves or valve repair. 2. History of infective endocarditis. 3. …	FALSE	0	0	32.9843	0	0	0	0	SAME	0	0	0	SAME	0	0	0	0	0	0	0	0	0	0	0	0	0	0	0	0	0	0	0	0	0	0	0	0	0	0
deepseek-reasoner	4	2	FALSE	28.5692	The statement is **false**. According to the 2021 AHA Scientific Statement (and the 2007 guidelines it reaffirms), **coronary artery stents are not an indication for antibiotic prophylaxis (AP) to prevent viridans group streptococcal infective endocarditis (VGS IE)**. The AHA guidelines restrict AP to patients with **specific high-risk cardiac conditions**, such as: 1. Prosthetic cardiac valves. …	FALSE	0	0	0	28.5692	0	0	0	0	SAME	0	0	SAME	0	0	0	0	0	0	0	0	0	0	0	0	0	0	0	0	0	0	0	0	0	0	0	0	0	0
deepseek-reasoner	5	2	FALSE	25.7466	**Answer:** False. **Explanation:** The 2021 AHA Scientific Statement reaffirms the 2007 guidelines, which recommend antibiotic prophylaxis (AP) **only for patients at the highest risk of adverse outcomes from viridans group streptococcal infective endocarditis (VGS IE)**. These high-risk categories include: 1. Prosthetic heart valves or valve repair material. 2. Previous infective endocarditis. …	FALSE	0	0	0	0	25.7466	0	0	0	0	SAME	0	SAME	0	0	0	0	0	0	0	0	0	0	0	0	0	0	0	0	0	0	0	0	0	0	0	0	0	0
deepseek-reasoner	1	3	FALSE	29.164	**Answer:** False. **Explanation:** According to the 2021 AHA Scientific Statement, antibiotic prophylaxis (AP) is recommended for patients at the **highest risk of adverse outcomes** from viridans group streptococcal infective endocarditis (VGS IE). This includes patients with **prosthetic cardiac valves**, which encompass transcatheter-implanted prostheses. The guidelines do not exclude transca…	FALSE	29.164	0	0	0	0	SAME	0	0	0	0	0	0	SAME	0	0	0	0	0	0	0	0	0	0	0	0	0	0	0	0	0	0	0	0	0	0	0	0	0
deepseek-reasoner	2	3	FALSE	27.6488	The statement is **False**. According to the 2021 AHA guidelines, patients with **prosthetic cardiac valves**, including transcatheter-placed prosthetic valves, are classified as being at **high risk of adverse outcomes** from viridans group streptococcal infective endocarditis (IE). Antibiotic prophylaxis (AP) is recommended for these patients before invasive dental procedures involving manipula…	FALSE	0	27.6488	0	0	0	0	SAME	0	0	0	0	0	SAME	0	0	0	0	0	0	0	0	0	0	0	0	0	0	0	0	0	0	0	0	0	0	0	0	0
deepseek-reasoner	3	3	FALSE	32.7462	**Answer:** **False.** **Explanation:** According to the 2021 AHA scientific statement, antibiotic prophylaxis (AP) is recommended for patients at **highest risk of adverse outcomes** from viridans group streptococcal infective endocarditis (VGS IE). This includes patients with **prosthetic cardiac valves**, which encompasses both surgically implanted and transcatheter-placed prosthetic valves. T…	FALSE	0	0	32.7462	0	0	0	0	SAME	0	0	0	0	SAME	0	0	0	0	0	0	0	0	0	0	0	0	0	0	0	0	0	0	0	0	0	0	0	0	0
deepseek-reasoner	4	3	FALSE	27.4642	The statement is **false**. According to the 2021 AHA scientific statement, patients with **transcatheter prosthetic valve placement** remain in the **highest-risk category** for adverse outcomes from viridans group streptococcal (VGS) infective endocarditis (IE). The guidelines recommend antibiotic prophylaxis (AP) for invasive dental procedures in such individuals. ### Key Points: 1. **Prosthet…	FALSE	0	0	0	27.4642	0	0	0	0	SAME	0	0	0	SAME	0	0	0	0	0	0	0	0	0	0	0	0	0	0	0	0	0	0	0	0	0	0	0	0	0
deepseek-reasoner	5	3	FALSE	21.6187	**Answer:** **False.** According to the 2021 AHA guidelines, antibiotic prophylaxis (AP) is recommended for dental procedures in patients with **prosthetic cardiac valves**, including transcatheter-placed prosthetic valves, as they are considered at **highest risk of adverse outcomes** from viridans group streptococcal infective endocarditis (VGS IE). The guidelines specify that AP is warranted f…	FALSE	0	0	0	0	21.6187	0	0	0	0	SAME	0	0	SAME	0	0	0	0	0	0	0	0	0	0	0	0	0	0	0	0	0	0	0	0	0	0	0	0	0
deepseek-reasoner	1	4	TRUE	27.4754	The statement is **true**. According to the 2021 AHA Scientific Statement (and the unchanged 2007 guidelines), antibiotic prophylaxis (AP) for viridans group streptococcal infective endocarditis (VGS IE) is **not recommended for patients with pacemaker devices**. ### Key Points: 1. **Highest-Risk Categories Only**: AP is reserved for patients with cardiac conditions associated with the **highest …	TRUE	27.4754	0	0	0	0	SAME	0	0	0	0	0	0	0	SAME	0	0	0	0	0	0	0	0	0	0	0	0	0	0	0	0	0	0	0	0	0	0	0	0
deepseek-reasoner	2	4	TRUE	26.0013	The statement is **true**. According to the 2021 AHA scientific statement (an update of the 2007 guidelines), antibiotic prophylaxis (AP) for dental procedures is only recommended for patients with cardiac conditions that place them at the **highest risk of adverse outcomes** from viridans group streptococcal (VGS) infective endocarditis (IE). These high-risk conditions include: - Prosthetic card…	TRUE	0	26.0013	0	0	0	0	SAME	0	0	0	0	0	0	SAME	0	0	0	0	0	0	0	0	0	0	0	0	0	0	0	0	0	0	0	0	0	0	0	0
deepseek-reasoner	3	4	TRUE	26.4448	The statement is **true**. According to the 2021 AHA Scientific Statement, antibiotic prophylaxis (AP) for viridans group streptococcal infective endocarditis (VGS IE) is **only recommended for patients at the highest risk of adverse outcomes**, such as those with prosthetic heart valves, prior IE, certain congenital heart conditions, or cardiac transplant recipients with valve regurgitation. Pac…	TRUE	0	0	26.4448	0	0	0	0	SAME	0	0	0	0	0	SAME	0	0	0	0	0	0	0	0	0	0	0	0	0	0	0	0	0	0	0	0	0	0	0	0
deepseek-reasoner	4	4	TRUE	30.9631	The statement is **true**. According to the 2021 AHA scientific statement (which reaffirmed the 2007 guidelines), antibiotic prophylaxis (AP) for dental procedures is recommended **only for patients at the highest risk of adverse outcomes from viridans group streptococcal (VGS) infective endocarditis (IE)**. These high-risk categories include conditions such as: - Prosthetic heart valves or valve…	TRUE	0	0	0	30.9631	0	0	0	0	SAME	0	0	0	0	SAME	0	0	0	0	0	0	0	0	0	0	0	0	0	0	0	0	0	0	0	0	0	0	0	0
deepseek-reasoner	5	4	TRUE	24.757	The statement is **true**. According to the 2021 AHA Scientific Statement (which reaffirms the 2007 guidelines), antibiotic prophylaxis (AP) for viridans group streptococcal infective endocarditis (VGS IE) is **not routinely recommended** for patients with pacemaker devices undergoing dental procedures. The AHA restricts AP to patients with specific **highest-risk cardiac conditions**, such as: -…	TRUE	0	0	0	0	24.757	0	0	0	0	SAME	0	0	0	SAME	0	0	0	0	0	0	0	0	0	0	0	0	0	0	0	0	0	0	0	0	0	0	0	0
deepseek-reasoner	1	5	FALSE	26.5384	**Answer:** False. **Explanation:** According to the 2021 AHA Scientific Statement (an update to the 2007 guidelines), antibiotic prophylaxis (AP) for viridans group streptococcal infective endocarditis (VGS IE) is **only recommended for patients at the highest risk of adverse outcomes from VGS IE**, such as those with: - Prosthetic heart valves or valve repair materials. - Previous infective end…	FALSE	26.5384	0	0	0	0	SAME	0	0	0	0	0	0	0	0	SAME	0	0	0	0	0	0	0	0	0	0	0	0	0	0	0	0	0	0	0	0	0	0	0
deepseek-reasoner	2	5	FALSE	27.1577	The statement is **false**. According to the 2021 AHA Scientific Statement (and the unchanged 2007 guidelines), antibiotic prophylaxis (AP) for viridans group streptococcal infective endocarditis (VGS IE) is **not recommended** for patients with peripheral vascular grafts undergoing dental procedures. ### Key Points: 1. **High-Risk Categories Only**: AP is reserved for cardiac conditions associat…	FALSE	0	27.1577	0	0	0	0	SAME	0	0	0	0	0	0	0	SAME	0	0	0	0	0	0	0	0	0	0	0	0	0	0	0	0	0	0	0	0	0	0	0
deepseek-reasoner	3	5	FALSE	26.6036	**Answer:** False. **Explanation:** According to the 2021 AHA Scientific Statement (an update to the 2007 guidelines), antibiotic prophylaxis (AP) for viridans group streptococcal (VGS) infective endocarditis (IE) is **only recommended for patients at the highest risk of adverse outcomes** from IE. These high-risk categories include: 1. Prosthetic heart valves or valve repair material. 2. Previou…	FALSE	0	0	26.6036	0	0	0	0	SAME	0	0	0	0	0	0	SAME	0	0	0	0	0	0	0	0	0	0	0	0	0	0	0	0	0	0	0	0	0	0	0
deepseek-reasoner	4	5	FALSE	24.8824	The statement is **false**. According to the 2021 AHA Scientific Statement, antibiotic prophylaxis (AP) for viridans group streptococcal infective endocarditis (VGS IE) is **not recommended** for patients with peripheral vascular grafts. The guidelines restrict AP to patients with **specific cardiac conditions** associated with the highest risk of adverse outcomes from VGS IE, such as: - Prosthet…	FALSE	0	0	0	24.8824	0	0	0	0	SAME	0	0	0	0	0	SAME	0	0	0	0	0	0	0	0	0	0	0	0	0	0	0	0	0	0	0	0	0	0	0
deepseek-reasoner	5	5	FALSE	30.3505	The statement is **false**. According to the 2021 AHA Scientific Statement (an update of the 2007 guidelines), antibiotic prophylaxis (AP) for viridans group streptococcal infective endocarditis (VGS IE) is **not recommended** for patients with peripheral vascular grafts. ### Key Reasons: 1. **High-Risk Categories**: The AHA guidelines restrict AP to patients with cardiac conditions associated wi…	FALSE	0	0	0	0	30.3505	0	0	0	0	SAME	0	0	0	0	SAME	0	0	0	0	0	0	0	0	0	0	0	0	0	0	0	0	0	0	0	0	0	0	0
deepseek-reasoner	1	6	FALSE	33.2909	**Answer:** **False.** According to the 2021 AHA scientific statement, which reaffirms the 2007 guidelines, antibiotic prophylaxis (AP) for dental procedures is **only recommended for patients at the highest risk of adverse outcomes from viridans group streptococcal infective endocarditis (VGS IE)**. Patients with **completely closed septal defects** (e.g., atrial or ventricular septal defects re…	FALSE	33.2909	0	0	0	0	SAME	0	0	0	0	0	0	0	0	0	SAME	0	0	0	0	0	0	0	0	0	0	0	0	0	0	0	0	0	0	0	0	0	0
deepseek-reasoner	2	6	FALSE	32.1306	The statement is **false**. According to the 2021 AHA Scientific Statement, antibiotic prophylaxis (AP) for viridans group streptococcal infective endocarditis (VGS IE) is **only recommended for patients in the highest-risk categories**. These include conditions such as prosthetic heart valves, previous IE, certain congenital heart defects (e.g., unrepaired cyanotic defects, repairs with prosthet…	FALSE	0	32.1306	0	0	0	0	SAME	0	0	0	0	0	0	0	0	SAME	0	0	0	0	0	0	0	0	0	0	0	0	0	0	0	0	0	0	0	0	0	0
deepseek-reasoner	3	6	FALSE	27.0356	The statement is **false**. According to the 2021 AHA Scientific Statement, **antibiotic prophylaxis (AP) for viridans group streptococcal infective endocarditis (VGS IE) is only recommended for patients in the highest-risk categories** (e.g., prosthetic heart valves, prior IE, certain congenital heart defects with residual shunts, or cardiac transplant recipients with valve regurgitation). The g…	FALSE	0	0	27.0356	0	0	0	0	SAME	0	0	0	0	0	0	0	SAME	0	0	0	0	0	0	0	0	0	0	0	0	0	0	0	0	0	0	0	0	0	0
deepseek-reasoner	4	6	FALSE	29.3672	The statement is **False**. According to the 2021 AHA Scientific Statement (which reaffirms the 2007 guidelines), antibiotic prophylaxis (AP) for viridans group streptococcal infective endocarditis (VGS IE) is **only recommended for patients in the highest-risk categories**, such as those with: - Prosthetic heart valves - Previous infective endocarditis - Certain congenital heart defects (e.g., u…	FALSE	0	0	0	29.3672	0	0	0	0	SAME	0	0	0	0	0	0	SAME	0	0	0	0	0	0	0	0	0	0	0	0	0	0	0	0	0	0	0	0	0	0
[truncated: 114 more rows]

## Sheet: NoPrompt_gemini-1.5-pro-latest
model	run_number	question_number	known_answer	elapsed_time	llm_answer	llm_answer_parsing	elapsed_time_1	elapsed_time_2	elapsed_time_3	elapsed_time_4	elapsed_time_5	check_1	check_2	check_3	check_4	check_5	check_q1	check_q2	check_q3	check_q4	check_q5	check_q6	check_q7	check_q8	check_q9	check_q10	check_q11	check_q12	check_q13	check_q14	check_q15	check_q16	check_q17	check_q18	check_q19	check_q20	check_q21	check_q22	check_q23	check_q24	check_q25	check_q26	check_q27	check_q28
[truncated: 143 more rows]

[truncated: 13 more sheets: Prompt_gemini-1.5-pro-latest, NoPrompt_gemini-2.0-pro-exp-02-, Prompt_gemini-2.0-pro-exp-02-05, NoPrompt_gpt-4.5-preview-2025-0, Prompt_gpt-4.5-preview-2025-02-, NoPrompt_gpt-4o, Prompt_gpt-4o, NoPrompt_llama3.3-70b, Prompt_llama3.3-70b, NoPrompt_o3-mini, Prompt_o3-mini, NoPrompt_grok-3-beta, Prompt_grok-3-beta]
