# Supplementary material for: Evaluating Retrieval-Augmented Generation-Large Language Models for Infective Endocarditis Prophylaxis: Clinical Accuracy and Efficiency
Source: Int Dent J. 2025 Dec 25;76(1):109344. doi: 10.1016/j.identj.2025.109344 (PMC12828207; doi:10.1016/j.identj.2025.109344)
Supplement: Supplementary file 3 — Supplementary Table S1. Artificial intelligence in dental research checklist for this study. [file mmc3.xlsx]

## Sheet: GPT-4o
answer	question
True	Is the following statement true or false? Repaired congenital heart disease with remaining defects is one of the reasons for using antibiotics before dental procedures to prevent viridans group streptococcal infective endocarditis.
False	Is the following statement true or false? Coronary artery stents are one of the reasons for using antibiotics before dental procedures to prevent viridans group streptococcal infective endocarditis.
False	Is the following statement true or false? Patients with transcatheter prosthetic valve placement does not require antibiotics prophylaxis before a dental procedure to prevent viridans group streptococcal infective endocarditis.
True	Is the following statement true or false? Patients with pacemaker devices do not require antibiotic prophylaxis before a dental procedure to prevent viridans group streptococcal infective endocarditis.
False	Is the following statement true or false? Patients with peripheral vascular grafts require antibiotic prophylaxis before dental procedures to prevent viridans group streptococcal infective endocarditis.
False	Is the following statement true or false? Patients with complete closure of septal defects are recommended to receive antibiotic prophylaxis befor dental procedures to prevent viridans group streptococcal infective endocarditis.
False	Is the following statement true or false? Patients with previous, relapsed, or recurrent infective endocarditis should not be prescribed antibiotics before invasive dental procedures to prevent viridans group streptococcal infective endocarditis.
False	Is the following statement true or false? Antibiotic prophylaxis should be prescribed to at-risk patients before any dental procedure to prevent viridans group streptococcal infective endocarditis.
True	Is the following statement true or false? Viridans group streptococci are the main group of microorganisms that cause infective endocarditis from oral sources.
True	Is the following statement true or false? Viridans group streptococci infective endocarditis is much more likely to be caused by daily oral routine activities than by dental procedures.
True	Is the following statement true or false? Clindamycin is no longer recommended for antibiotic prophylaxis before a dental procedure to prevent viridans group streptococcal infective endocarditis.
True	Is the following statement true or false? Maintaining good oral health and having regular dental care are more important for preventing viridans group streptococci infective endocarditis than taking antibiotics before a dental procedure.
True	Is the following statement true or false? Cephalexin is an alternative for patients allergic to penicillin or ampicillin to prevent viridans group streptococcal infective endocarditis.
True	Is the following statement true or false? Doxycycline can be used for patients who are unable to tolerate penicillin, cephalosporin, or macrolide antibiotics to prevent viridans group streptococcal infective endocarditis.
True	Is the following statement true or false? Amoxicillin is the first choice for oral antibiotic prophylaxis before dental procedures to prevent viridans group streptococcal infective endocarditis.
False	Is the following statement true or false? The recommended single dose of amoxicillin for adults to prevent viridans group streptococcal infective endocarditis before dental procedures is 1 gram.
True	Is the following statement true or false? For children, the recommended single dose of amoxicillin to prevent viridans group streptococcal infective endocarditis before dental procedures is 50 mg/kg.
False	Is the following statement true or false? Azithromycin or clarithromycin are suggested for patients unable to take oral medication to prevent viridans group streptococcal infective endocarditis before dental procedures.
True	Is the following statement true or false? The recommended single dose of cefazolin for adults unable to take oral medication to prevent viridans group streptococcal infective endocarditis before dental procedures is 1 gram.
True	Is the following statement true or false? The use of cephalexin, cefazolin, or ceftriaxone to prevent viridans group streptococcal infective endocarditis before dental procedures is not recommended for patients with a history of anaphylaxis, angioedema, or urticaria with penicillin or ampicillin.
False	Is the following statement true or false? Patients allergic to penicillin but not anaphylactic should not receive cephalosporins to prevent viridans group streptococcal infective endocarditis before dental procedures due to the high risk of cross-reactivity.
False	Is the following statement true or false? Alternative antibiotics should not be used for each dental procedure to prevent viridans group streptococcal infective endocarditis if repeated procedures are required in a short period.
True	Is the following statement true or false? In patients receiving a short course (7 - 10 days) of oral antibiotic therapy before a dental procedure, it is preferable to select a different class of antibiotics to prevent viridans group streptococcal infective endocarditis.
False	Is the following statement true or false? The administration of antibiotics to prevent viridans group streptococcal infective endocarditis should always occur before dental procedures, not afterwards.
True	Is the following statement true or false? Single dose of clindamycin can cause serious complications, including death, from a C. difficile infection.
True	Is the following statement true or false? In patients undergoing multiple sequential dental appointments, it is preferable to delay the next procedure for 10 days after the last dose of antibiotic therapy.
True	Is the following statement true or false? In patients who are receiving parenteral antimicrobial therapy for infective endocarditis or other infections and require a dental procedure, the same parenteral antibiotic may be continued through the dental procedure to prevent viridans group streptococcal infective endocarditis.
False	Is the following statement true or false? Patients with prosthetic joint implants, antibiotic prophylaxis are recommended before any dental procedure to prevent viridans group streptococcal infective endocarditis .
